# Supplementary material for: Proteome alterations in the aqueous humor reflect structural and functional phenotypes in patients with advanced normal-tension glaucoma
Source: Sci Rep. 2022 Jan 24;12:1221. doi: 10.1038/s41598-022-05273-0 (PMC8786875; doi:10.1038/s41598-022-05273-0)
Supplement: Supplementary file 3 — Supplementary Information 3. [file 41598_2022_5273_MOESM3_ESM.xlsx]

## Sheet: Sheet1
Table S1. Clinical parameters of NTG patients included in the study.
	NTG (n = 15)
IOP fluctuation	3.51 ± 1.20
VF
MD	-13.99 ± 9.60
VFI	41.26 ± 13.63
OCT parameters
Mean RNFL thickness	61.26 ± 11.49
Mean GCIPL thickness	17.13 ± 2.03
OCTA parameters
Optic disc
Perfusion index	0.34 ± 0.04
Flux index	38.20 ± 4.49
Macula
Vascular density	14.04 ± 3.40
Perfusion density	0.35 ± 0.09
Microvasculature dropout	5
