# Supplementary material for: Proteome alterations in the aqueous humor reflect structural and functional phenotypes in patients with advanced normal-tension glaucoma
Source: Sci Rep. 2022 Jan 24;12:1221. doi: 10.1038/s41598-022-05273-0 (PMC8786875; doi:10.1038/s41598-022-05273-0)
Supplement: Supplementary file 4 — Supplementary Information 4. [file 41598_2022_5273_MOESM4_ESM.xlsx]

## Sheet: Supplementary Table S1
Table S2. Total list of identified protein groups in Aqeous humor samples of control and NTG group with less than FDR 1% of proteins.
Protein IDs	Gene Name	Peptides	Razor + unique peptides	Unique peptides	Sequence coverage [%]	Unique + razor sequence coverage [%]	Unique sequence coverage [%]	Mol. weight [kDa]	Sequence length	Sequence lengths	Q-value	Score	Control_LFQ intensity #1_Rep01	Control_LFQ intensity #1_Rep02	Control_LFQ intensity #2_Rep01	Control_LFQ intensity #2_Rep02	Control_LFQ intensity #3_Rep01	Control_LFQ intensity #3_Rep02	Control_LFQ intensity #4_Rep01	Control_LFQ intensity #4_Rep02	Control_LFQ intensity #5_Rep01	Control_LFQ intensity #5_Rep02	Glaucoma_LFQ intensity #1_Rep01	Glaucoma_LFQ intensity #1_Rep02	Glaucoma_LFQ intensity #2_Rep01	Glaucoma_LFQ intensity #2_Rep02	Glaucoma_LFQ intensity #3_Rep01	Glaucoma_LFQ intensity #3_Rep02	Glaucoma_LFQ intensity #4_Rep01	Glaucoma_LFQ intensity #4_Rep02	Glaucoma_LFQ intensity #5_Rep01	Glaucoma_LFQ intensity #5_Rep02
sp|A0A075B6I0|LV861_HUMAN	IGLV8-61	3	3	3	20.5	20.5	20.5	12.814	122	122	0	9.4176							13048000
sp|A0A075B6J9|LV218_HUMAN	IGLV2-18	1	1	1	11	11	11	12.412	118	118	0.0015848	2.4291							1562100
sp|P80748|LV321_HUMAN	IGLV3-21	2	2	2	23.1	23.1	23.1	12.446	117	117;115;115	0	121.58	17291000						11307000		7615100
sp|P01615|KVD28_HUMAN	IGKV2D-28	2	1	1	16.7	16.7	16.7	12.957	120	120;120;121;121;120	0	5.2086																				10257000
sp|A2NJV5|KV229_HUMAN	IGKV2-29	2	1	1	16.7	16.7	16.7	13.085	120	120;120;120	0	9.5614										3000100
sp|A0A0C4DH67|KV108_HUMAN	IGKV1-8	1	1	1	13.9	13.9	13.9	12.537	115	115;117;117	0	37.573							2069400
sp|A0A0A0MS15|HV349_HUMAN	IGHV3-49	3	1	1	16.8	7.6	7.6	13.056	119	119	0	4.0244										1547600
sp|A0A0A0MT36|KVD21_HUMAN	IGKV6D-21	1	1	1	10.5	10.5	10.5	12.34	114	114;115	0	5.1117										781390
sp|A0A0B4J1X5|HV374_HUMAN	IGHV3-74	6	4	2	38.5	27.4	10.3	12.839	117	117;116;116;117;117	0	16.059					6811300		9076400		4916600	5306400
sp|A0A0B4J1Y9|HV372_HUMAN	IGHV3-72	5	4	3	28.6	26.9	19.3	13.203	119	119;119;119	0	26.18	28661000	20543000	21631000	19531000	13164000		85393000	83947000	16186000	17846000
sp|P0DP01|HV108_HUMAN	IGHV1-8	1	1	1	9.4	9.4	9.4	12.992	117	117;117;117;117;117	0	8.7085										3549400
sp|A0A0C4DH25|KVD20_HUMAN	IGKV3D-20	3	1	1	27.6	7.8	7.8	12.515	116	116	0	8.4926																				4410100
sp|A0A0C4DH31|HV118_HUMAN	IGHV1-18	2	2	1	12	12	12	12.82	117	117	0	26.592					3636900	5764300	7652600	10927000	4938400	6353500
sp|A0A0C4DH35|HV335_HUMAN	IGHV3-35	1	1	1	9.4	9.4	9.4	12.81	117	117	0	6.4634																				1767900
sp|P01825|HV459_HUMAN	IGHV4-59	2	2	2	26.7	26.7	26.7	12.936	116	116;117;118;118;123;125;117;118;118	0	70.832									4071900	3125800
sp|P04432|KVD39_HUMAN	IGKV1D-39	1	1	1	13.7	13.7	13.7	12.737	117	117;117;117;117;117	0	46.44					3036000				4065200	3535700
sp|A0A0J9YX35|HV64D_HUMAN	IGHV3-64D	2	1	1	15.4	9.4	9.4	12.822	117	117	0.0016	2.4825																				4843300
sp|P02489|CRYAA_HUMAN	CRYAA	1	1	1	6.9	6.9	6.9	19.909	173	173;173	0.0046083	2.1561						1398000
sp|A6NCN2|KR87P_HUMAN	KRT87P	20	4	4	45.9	7.8	7.8	29.117	255	255	0	57.047			40716000	16172000
sp|A6NES4|MRO2A_HUMAN	MROH2A	1	1	1	0.8	0.8	0.8	189.56	1674	1674	0.0046154	2.1623																	5161700
sp|C9JVW0|INAM1_HUMAN	INAFM1	1	1	1	8.5	8.5	8.5	14.668	142	142	0.0016556	2.8914									705900
sp|O00115|DNS2A_HUMAN	DNASE2	3	3	3	10.8	10.8	10.8	39.58	360	360	0	16.174					4838700						5687500						9856100
sp|O00148|DX39A_HUMAN	DDX39A	2	2	2	4.4	4.4	4.4	49.129	427	427	0	3.3971	1628500
sp|O00391|QSOX1_HUMAN	QSOX1	9	9	9	14.7	14.7	14.7	82.577	747	747	0	27.744					4264900	5308900	2821500	3397600	4538600									2847100
sp|O00461|GOLI4_HUMAN	GOLIM4	5	5	5	10.6	10.6	10.6	81.879	696	696	0	32.829									5137000	2835400
sp|O00468|AGRIN_HUMAN	AGRN	4	4	4	3.9	3.9	3.9	217.32	2068	2068	0	9.4837										1278400
sp|O00533|NCHL1_HUMAN	CHL1	5	5	5	6.2	6.2	6.2	135.07	1208	1208	0	28.267					3446200		2363100		3684000
sp|O00584|RNT2_HUMAN	RNASET2	7	7	7	33.2	33.2	33.2	29.48	256	256	0	23.609	3875100		4602600	3557100	3536300	5403900	3503100	2874700	9548000	8616700		5049900	11307000	10564000	6683800		8329900	17833000	17652000	11214000
sp|O14593|RFXK_HUMAN	RFXANK	1	1	1	5.4	5.4	5.4	28.102	260	260	0.006079	2.096																			15633000
sp|O14773|TPP1_HUMAN	TPP1	10	10	10	29.3	29.3	29.3	61.247	563	563	0	188.56			18222000	14310000	13479000	19131000			19285000	30076000			18140000		21997000		15836000	16841000	16195000	12271000
sp|O14791|APOL1_HUMAN	APOL1	6	6	6	14.6	14.6	14.6	43.974	398	398	0	111.5					6559100		18214000	16250000	9174900	7604700
sp|O14960|LECT2_HUMAN	LECT2	2	2	2	21.2	21.2	21.2	16.39	151	151	0	8.2655										6417200	9661600	9191100	27199000		27830000			8723300
sp|O15240|VGF_HUMAN	VGF	12	12	12	24.1	24.1	24.1	67.257	615	615	0	223.05				8149600	9416100	14105000			14533000	9839200	16745000	18069000	17319000	15386000	16324000		15570000
sp|O15354|GPR37_HUMAN	GPR37	6	6	6	13.5	13.5	13.5	67.113	613	613	0	20.619							4537300		3583800	3263600	6342200	6809100	10076000	11639000	16941000	6095600
sp|O15467|CCL16_HUMAN	CCL16	1	1	1	11.7	11.7	11.7	13.6	120	120	0.0046584	2.2117											905770
sp|O15537|XLRS1_HUMAN	RS1	3	3	3	16.1	16.1	16.1	25.592	224	224	0	24.473									7701400
sp|O43405|COCH_HUMAN	COCH	1	1	1	2	2	2	59.482	550	550	0	5.395																			3021700
sp|O43493|TGON2_HUMAN	TGOLN2	1	1	1	4.6	4.6	4.6	45.879	437	437	0.0016313	2.6911																			657960
sp|O43505|B4GA1_HUMAN	B4GAT1	5	5	5	10.4	10.4	10.4	47.119	415	415	0	99.256				6686600					27377000	27091000				17984000	12515000	7182100		12511000
sp|O43548|TGM5_HUMAN	TGM5	1	1	1	2.1	2.1	2.1	80.777	720	720	0	15.388																			974080
sp|P12814|ACTN1_HUMAN	ACTN1	1	1	1	1.3	1.3	1.3	103.06	892	892;894;901;911	0.0060606	2.0936
sp|O43827|ANGL7_HUMAN	ANGPTL7	1	1	1	4.9	4.9	4.9	40.018	346	346	0	32.593										1090000
sp|O43866|CD5L_HUMAN	CD5L	11	11	11	50.1	50.1	50.1	38.087	347	347	0	166.24	30039000	6324300	14831000	5889700	33344000	35936000	50884000	56220000	28611000	29383000
sp|O60575|ISK4_HUMAN	SPINK4	2	2	2	57	57	57	9.4542	86	86	0	25.714															15178000
sp|O60888|CUTA_HUMAN	CUTA	3	3	3	33	33	33	19.116	179	179	0	43.452					4178000		3222000		8437500	7454000			5464100						9222700
sp|O60938|KERA_HUMAN	KERA	3	3	3	7.4	7.4	7.4	40.508	352	352	0	6.0948															1244700
sp|O75093|SLIT1_HUMAN	SLIT1	1	1	1	0.6	0.6	0.6	167.92	1534	1534	0.0089419	1.9933																			7480300
sp|O75116|ROCK2_HUMAN	ROCK2	2	2	2	1.7	1.7	1.7	160.9	1388	1388	0.0046368	2.1927																	4637600
sp|O75223|GGCT_HUMAN	GGCT	1	1	1	5.9	5.9	5.9	21.007	188	188	0.0015974	2.4825																			1721500
sp|O75326|SEM7A_HUMAN	SEMA7A	22	22	22	35.3	35.3	35.3	74.823	666	666	0	162.69	29809000	24445000	38941000	31226000	35196000	32018000	11658000	10721000	47425000	46233000	48545000	50907000	77763000	70305000	44535000	37094000	21336000	31229000	31697000	20775000
sp|O75368|SH3L1_HUMAN	SH3BGRL	2	2	2	27.2	27.2	27.2	12.774	114	114	0	8.5384														1388900
sp|O75629|CREG1_HUMAN	CREG1	1	1	1	9.5	9.5	9.5	24.074	220	220	0	10.433													1215100
sp|O75636|FCN3_HUMAN	FCN3	3	3	3	15.4	15.4	15.4	32.903	299	299	0	8.0678							2866200
sp|O75882|ATRN_HUMAN	ATRN	1	1	1	0.9	0.9	0.9	158.54	1429	1429	0	3.9991
sp|O94826|TOM70_HUMAN	TOMM70	1	1	1	6.1	6.1	6.1	67.454	608	608	0	8.5414																2070400
sp|O94856|NFASC_HUMAN	NFASC	1	1	1	1.1	1.1	1.1	150.02	1347	1347	0.0060698	2.0953														1377400
sp|O94985|CSTN1_HUMAN	CLSTN1	17	17	17	18.1	18.1	18.1	109.79	981	981	0	185.35	17881000	19526000	20664000	21466000	42640000	32979000	17295000	17357000	46396000	43460000	13713000	11984000	22496000	15683000	13155000		22626000	18843000	21830000	19661000
sp|O95274|LYPD3_HUMAN	LYPD3	4	4	4	17.6	17.6	17.6	35.97	346	346	0	39.318										3631200					9200500	6804400		15371000	7587200
sp|O95445|APOM_HUMAN	APOM	3	3	3	13.8	13.8	13.8	21.253	188	188	0	4.9113		15933000						26732000
sp|O95633|FSTL3_HUMAN	FSTL3	1	1	1	6.8	6.8	6.8	27.663	263	263	0	14.14																1608100
sp|P00352|AL1A1_HUMAN	ALDH1A1	1	1	1	3.2	3.2	3.2	54.861	501	501	0.0015798	2.3964										219670
sp|P00441|SODC_HUMAN	SOD1	9	9	9	90.9	90.9	90.9	15.936	154	154	0	174.04	67855000	93611000	37218000	49782000	45261000	52293000	42842000	46278000	56055000	64429000	71082000	135440000	116450000	143460000	114860000	154970000	62267000	80553000	76974000	84158000
sp|P00450|CERU_HUMAN	CP	65	65	65	53.1	53.1	53.1	122.2	1065	1065;1064	0	323.31	1084000000	1127100000	1489100000	1560600000	1623600000	1695000000	960090000	1059900000	1921200000	1674400000	1642700000	1721600000	2936800000	2665300000	2195500000	1969000000	1791900000	2079000000	2097400000	1527200000
sp|P00558|PGK1_HUMAN	PGK1	6	6	6	26.6	26.6	26.6	44.614	417	417;417	0	39.607					1608800
sp|P00734|THRB_HUMAN	F2	23	23	23	45.2	45.2	45.2	70.036	622	622;625	0	323.31	113750000	135830000	117220000	116740000	205720000	232820000	239040000	258410000	213460000	178000000	25642000	32054000	5140100	7309500	10325000		58911000	5778200	11312000	49789000
sp|P00736|C1R_HUMAN	C1R	24	24	23	43.8	43.8	42.6	80.118	705	705	0	323.31	19198000	21111000	19130000	23604000	47915000	37043000	55648000	51098000	28313000	40936000							4295400		3374200
sp|P00738|HPT_HUMAN	HP	35	35	17	71.2	71.2	48	45.205	406	406	0	323.31	1138000000	1137500000	762070000	798890000	1287900000	1094500000	1702600000	1825400000	1565400000	1473100000	458130000	440520000	231270000	209420000	316730000	310820000	653460000	254210000	264360000	551300000
sp|P00739|HPTR_HUMAN	HPR	23	5	5	53.4	23.9	23.9	39.029	348	348	0	36.683					6867300		8149500	12042000	10301000	7957700
sp|P00740|FA9_HUMAN	F9	7	7	7	17.1	17.1	17.1	51.778	461	461	0	46.031		7372400		3362300	5026700		8382700	5872900	5678600	5364500
sp|P00742|FA10_HUMAN	F10	6	6	6	13.3	13.3	13.3	54.731	488	488	0	14.413				6616300	8205100	8743800	12817000	10051000	12043000	9710400
sp|P00746|CFAD_HUMAN	CFD	8	8	8	45.8	45.8	45.8	27.033	253	253	0	152.99		24457000	53315000	39231000	32070000	41191000	62252000	54254000	32206000	33940000	144360000	163480000	107660000	104630000	106550000	68789000	13625000	18750000
sp|P00747|PLMN_HUMAN	PLG	40	40	40	46.8	46.8	46.8	90.568	810	810;96;812	0	323.31	129540000	129800000	122710000	124740000	216730000	165550000	162420000	196570000	222200000	216640000	24816000	27986000	23226000	30966000	23069000	20903000	70452000	9020600	12783000	58589000
sp|P00748|FA12_HUMAN	F12	7	7	7	16.1	16.1	16.1	67.791	615	615	0	131.08			6933600	8909100	8480000	13151000	13869000	12820000	10011000	10640000			14754000	14222000	12602000		7276800		7722800
sp|P00751|CFAB_HUMAN	CFB	46	46	45	47.3	47.3	45.2	85.532	764	764	0	323.31	422750000	427630000	493440000	500930000	481520000	495870000	711840000	771240000	573020000	535480000	594620000	687750000	893160000	878230000	208270000	213620000	366180000	398430000	387160000	361790000
sp|P00995|ISK1_HUMAN	SPINK1	2	2	2	31.6	31.6	31.6	8.5067	79	79	0	124.68							23557000					27220000
sp|P01008|ANT3_HUMAN	SERPINC1	27	27	27	59.5	59.5	59.5	52.602	464	464;465	0	323.31	223340000	232430000	182810000	181280000	148670000	147790000	275610000	275290000	131700000	149730000	153240000	150920000	206940000	243910000	101440000	116760000	297360000	134270000	151050000	274300000
sp|P01009|A1AT_HUMAN	SERPINA1	38	38	38	67.9	67.9	67.9	46.736	418	418	0	323.31	1124100000	1094300000	1112000000	1122800000	1704800000	1546300000	2842600000	2667700000	1726700000	1670800000	476260000	458860000	323320000	315260000	297630000	309600000	1920300000	747090000	791780000	1773100000
sp|P01011|AACT_HUMAN	SERPINA3	21	21	21	45.4	45.4	45.4	47.65	423	423	0	323.31	232460000	249710000	220700000	211300000	245960000	286030000	521350000	558980000	709290000	645630000	385190000	271170000	353580000	449270000	67867000	56959000	321420000	595600000	600520000	301650000
sp|P01019|ANGT_HUMAN	AGT	15	15	15	30.5	30.5	30.5	53.154	485	485	0	273.79	40034000	54162000	91384000	87955000	90939000	81625000	92948000	106680000	111210000	156580000	87751000	96586000	116780000	147000000	5999000		120860000	105540000	120400000	100480000
sp|P01023|A2MG_HUMAN	A2M	76	76	69	58.1	58.1	51.8	163.29	1474	1474;1477	0	323.31	779570000	733160000	481550000	460010000	954040000	752150000	1494800000	1383000000	790070000	750260000	222870000	209750000	117250000	91927000	152620000	128190000	434880000	130910000	130810000	443190000
sp|P01024|CO3_HUMAN	C3	133	133	133	72.9	72.9	72.9	187.15	1663	1663;1662	0	323.31	1926700000	2001900000	1355900000	1305800000	2886200000	2343200000	3385300000	3174500000	2438400000	2294700000	513170000	520910000	197190000	200530000	337580000	337890000	986000000	353360000	354320000	938600000
sp|P01031|CO5_HUMAN	C5	34	34	34	22.6	22.6	22.6	188.3	1676	1676;1677	0	323.31	45270000	65068000	24492000	32339000	58062000	43768000	88319000	100360000	69591000	65008000							32201000		10705000
sp|P01033|TIMP1_HUMAN	TIMP1	9	9	9	58.9	58.9	58.9	23.171	207	207	0	140.64			14342000	19483000	17467000	27588000	13860000	9331100	22681000	24387000	38009000		54418000	44240000	39420000	44845000	25828000	28202000	40079000
sp|P01034|CYTC_HUMAN	CST3	12	12	12	63.7	63.7	63.7	15.799	146	146	0	323.31	623420000	621290000	715590000	606990000	892670000	615590000	796790000	891570000	1086700000	1161100000	1567600000	1281800000	2170400000	3353600000	6253500000	4891800000	1045200000	977250000	1177100000	840890000
sp|P01037|CYTN_HUMAN	CST1	1	1	1	7.8	7.8	7.8	16.387	141	141;141	0.0060883	2.1143																2802200
sp|P01040|CYTA_HUMAN	CSTA	5	5	5	75.5	75.5	75.5	11.006	98	98	0	32.951	18174000	20212000	7340700	9196000							22079000		7464700	8217500					7508600
sp|P01042|KNG1_HUMAN	KNG1	31	31	31	35.6	35.6	35.6	71.957	644	644;619;621;621	0	323.31	339720000	305410000	243460000	244330000	228560000	270860000	484120000	467590000	341930000	351490000	176680000	178440000	278740000	299270000	224600000	237730000	279730000	199560000	192170000	256570000
sp|P01178|NEU1_HUMAN	OXT	1	1	1	18.4	18.4	18.4	12.722	125	125	0	6.7225							375810
sp|P01303|NPY_HUMAN	NPY	2	2	2	21.6	21.6	21.6	10.851	97	97	0.0046012	2.1516																			864010
sp|P01344|IGF2_HUMAN	IGF2	5	5	5	20.6	20.6	20.6	20.14	180	180	0	97.561	4934900						6909900	7766100	6989200	6985500	23630000	21916000	24665000	28155000	15706000	15389000	6902800	14141000	15256000
sp|P01591|IGJ_HUMAN	JCHAIN	7	7	7	38.4	38.4	38.4	18.098	159	159	0	73.081	28146000	31482000	11976000	10766000	36797000	29462000	34120000	36321000	27471000	28227000									9733400
sp|P01594|KV133_HUMAN	IGKV1-33	1	1	1	13.7	13.7	13.7	12.848	117	117;117	0	153.1	10018000					6532100	9880300		9721400	6919700
sp|P01599|KV117_HUMAN	IGKV1-17	1	1	1	12.8	12.8	12.8	12.778	117	117	0	7.3105									808330
sp|P01619|KV320_HUMAN	IGKV3-20	4	4	2	46.6	46.6	26.7	12.557	116	116	0	211.89	47054000	47785000	27512000	25060000	53340000	47614000	53956000	51232000	43217000	44995000	17127000								13991000
sp|P01624|KV315_HUMAN	IGKV3-15	2	2	2	26.1	26.1	26.1	12.496	115	115;115;116;119	0	71.028			16499000	16291000	39499000	22099000	7012000	53767000	31114000	32515000
sp|P01700|LV147_HUMAN	IGLV1-47	3	3	1	29.1	29.1	11.1	12.283	117	117	0	57.615							15219000	14721000	17423000
sp|P01701|LV151_HUMAN	IGLV1-51	3	3	3	42.7	42.7	42.7	12.249	117	117	0	20.633							5424900	6823600
sp|P01703|LV140_HUMAN	IGLV1-40	1	1	1	13.6	13.6	13.6	12.301	118	118	0.0061256	2.1256
sp|P01714|LV319_HUMAN	IGLV3-19	1	1	1	8	8	8	12.042	112	112	0	8.564																				3206200
sp|P01717|LV325_HUMAN	IGLV3-25	2	2	2	18.8	18.8	18.8	12.011	112	112;113;115;115	0	5.0896	7918800			4125800	7585500		8453800
sp|P0DP03|HVC05_HUMAN	IGHV3-30-5	3	1	1	24.8	9.4	9.4	12.947	117	117;117;117	0	5.2677																				3009200
sp|P01766|HV313_HUMAN	IGHV3-13	3	1	1	25	9.5	9.5	12.506	116	116	0	6.785										1062600
sp|P01780|HV307_HUMAN	IGHV3-7	5	2	1	35.9	17.1	7.7	12.943	117	117;117;117;117;117;118	0	6.9056		3392300				4644300			3660400	2715700
sp|P01782|HV309_HUMAN	IGHV3-9	4	1	1	28	9.3	9.3	12.945	118	118;118	0	3.6334																				35227000
sp|P01833|PIGR_HUMAN	PIGR	7	7	7	12.6	12.6	12.6	83.283	764	764	0	35.747	8800100						10381000				13494000	14264000
sp|P01834|IGKC_HUMAN	IGKC	14	3	3	93.5	32.7	32.7	11.765	107	107	0	119.9	78935000	74620000	59417000	72861000	116230000	116120000	146160000	133780000	136600000	134480000	24427000	24017000	15269000	12688000	19529000	19804000	63383000	25921000	27763000	59562000
sp|P01859|IGHG2_HUMAN	IGHG2	19	10	8	59.5	41.1	33.1	35.9	326	326	0	322.7	389880000	495300000	458280000	451650000	590630000	586820000	1458900000	1409200000	447290000	636960000	168790000	184320000	77304000	62774000	126990000	84551000	264490000	131540000	119300000	221030000
sp|P01860|IGHG3_HUMAN	IGHG3	20	11	7	51.5	37.7	26.5	41.287	377	377	0	323.31	538210000	508190000	299730000	302650000	745460000	646940000	1068600000	886460000	479460000	576360000	159520000	178460000	29309000	66057000	71052000	70945000	194720000	87297000	82342000	228740000
sp|P01861|IGHG4_HUMAN	IGHG4	14	6	6	48	22.3	22.3	35.94	327	327	0	84.668	63920000	23823000	42847000	43885000	72351000	62575000	121680000	62429000	54027000	54875000	16909000	12739000	10199000		28720000	17756000	27140000		21104000
sp|P01871|IGHM_HUMAN	IGHM	30	30	6	57.2	57.2	15.9	49.439	453	453	0	323.31	248620000	259760000	157560000	143420000	388420000	270130000	371320000	345270000	346200000	316720000	38309000	24450000	7563500	13825000	41944000	25878000	113510000	35678000	23080000	115980000
sp|P01876|IGHA1_HUMAN	IGHA1	18	18	11	55	55	40.5	37.654	353	353	0	323.31	1066800000	934390000	519340000	519200000	1037200000	920580000	1845100000	1684600000	1197200000	1084300000	263450000	240030000	132780000	125790000	247540000	200220000	388380000	226270000	231250000	352190000
sp|P01880|IGHD_HUMAN	IGHD	1	1	1	3.4	3.4	3.4	42.352	384	384;512	0.0046512	2.2106					1020400
sp|P02452|CO1A1_HUMAN	COL1A1	3	3	3	2.3	2.3	2.3	138.94	1464	1464	0	8.2149							8525300	6119600			11222000
sp|P02458|CO2A1_HUMAN	COL2A1	2	2	2	1.1	1.1	1.1	141.78	1487	1487	0	3.8267														1601000
sp|P02462|CO4A1_HUMAN	COL4A1	1	1	1	0.9	0.9	0.9	160.61	1669	1669	0.0016892	3.1291									278260
sp|P02545|LMNA_HUMAN	LMNA	5	5	5	8.1	8.1	8.1	74.139	664	664;586;620	0	7.578			3497200
sp|P02647|APOA1_HUMAN	APOA1	28	28	28	65.9	65.9	65.9	30.777	267	267;265	0	323.31	187410000	216700000	161610000	184160000	338840000	275850000	486670000	441660000	796260000	711850000	87416000	93436000	165840000	131190000	125210000	127870000	255640000	211950000	215410000	270440000
sp|P02649|APOE_HUMAN	APOE	22	22	22	72.6	72.6	72.6	36.154	317	317;316	0	323.31	67843000	64634000	32622000	36036000	78380000	76339000	135090000	123800000	131740000	116740000	24603000	29571000	64067000	70381000	33051000	35705000	35377000	33228000	36130000	45984000
sp|P02652|APOA2_HUMAN	APOA2	8	8	8	69	69	69	11.175	100	100	0	323.31	70062000	66616000	73151000	42559000	104620000	22428000	206800000	86545000	141030000	205870000	9215600		71001000	65866000	27873000	24118000	78701000	39689000	45213000	79176000
sp|P02655|APOC2_HUMAN	APOC2	4	4	4	52.5	52.5	52.5	11.284	101	101	0	20.397	11787000	11558000		5556200	8979300		12018000	14447000	19544000	20958000			13328000	13621000			27649000	8298200	9900900	19475000
sp|P02656|APOC3_HUMAN	APOC3	3	3	3	30.3	30.3	30.3	10.852	99	99	0	254.11	46657000	51233000	16551000	20773000	29610000	42068000	30283000	38927000	67754000	58315000	16660000	19214000	80687000	86889000	29085000	25239000	69494000	33763000	32369000	92763000
sp|P02671|FIBA_HUMAN	FGA	54	54	54	50.1	50.1	50.1	94.972	866	866;615	0	323.31	655180000	641350000	372100000	342420000	702260000	641680000	1246400000	1141000000	684070000	619280000	147650000	140330000	50693000	67061000	63665000	53359000	119790000	42473000	48516000	117260000
sp|P02675|FIBB_HUMAN	FGB	48	48	41	77.8	77.8	71.5	55.928	491	491	0	323.31	922560000	830720000	585970000	599030000	1218100000	1147200000	1872500000	1996100000	1063800000	991380000	140120000	140350000	36610000	36248000	72615000	67517000	176240000	58070000	68947000	150240000
sp|P02679|FIBG_HUMAN	FGG	31	31	31	66.4	66.4	66.4	51.511	453	453	0	323.31	460140000	463330000	383440000	362370000	726590000	598230000	1044400000	1038800000	508230000	533380000	63458000	56990000	12392000	15612000	19046000	23883000	143370000	41802000	30171000	116920000
sp|P02743|SAMP_HUMAN	APCS	3	3	3	16.6	16.6	16.6	25.387	223	223	0	15.697								7646600
sp|P02745|C1QA_HUMAN	C1QA	3	3	3	13.9	13.9	13.9	26.016	245	245	0	16.915			7374900	5531200			11883000		5787700	9606300
sp|P02746|C1QB_HUMAN	C1QB	3	3	3	12.3	12.3	12.3	26.721	253	253	0	8.6332				6184400	5631500		9583400	12166000	9721900
sp|P02747|C1QC_HUMAN	C1QC	6	6	6	23.7	23.7	23.7	25.773	245	245	0	158.24	43500000	37049000	12594000	13925000	37805000	29659000	49421000	45494000	28923000	33997000
sp|P02748|CO9_HUMAN	C9	23	23	23	48.7	48.7	48.7	63.173	559	559;548	0	323.31	62137000	63892000	43997000	54504000	83586000	83836000	155490000	163000000	103890000	75466000	29781000	31066000	20035000	29932000	6753100		36639000			40153000
sp|P02749|APOH_HUMAN	APOH	18	18	18	59.4	59.4	59.4	38.298	345	345;345	0	323.31	162410000	137150000	169740000	165740000	139270000	160750000	238810000	277910000	181160000	146270000	988640000	925150000	868690000	955890000	696770000	558290000	467770000	567010000	619540000	431830000
sp|P02750|A2GL_HUMAN	LRG1	13	13	13	47.8	47.8	47.8	38.177	347	347	0	323.31	26730000	25845000	64519000	56124000	82526000	63714000	40924000	41358000	66977000	70238000	100150000	89190000	137760000	143220000			80309000	115370000	106040000	78937000
sp|P02751|FINC_HUMAN	FN1	56	56	56	31	31	31	272.32	2477	2477	0	323.31	320770000	330880000	164460000	182250000	222690000	189630000	314420000	328110000	122300000	184290000	5577200	7655600
sp|P02753|RET4_HUMAN	RBP4	14	14	14	75.1	75.1	75.1	23.01	201	201	0	323.31	84437000	111010000	142650000	127100000	113090000	83692000	221820000	189570000	102000000	96652000	222920000	234000000	101500000	108120000	105590000	78359000	97794000	58234000	75692000	64509000
sp|P02760|AMBP_HUMAN	AMBP	30	30	30	59.7	59.7	59.7	38.999	352	352;352	0	323.31	184880000	123880000	118670000	128550000	153220000	125070000	666570000	877090000	122150000	132340000	1276200000	1276600000	197170000	216140000	119020000	123590000	148810000	124490000	98149000	161560000
sp|P02763|A1AG1_HUMAN	ORM1	7	7	5	29.4	29.4	20.9	23.511	201	201	0	97.351	67183000	65893000	106190000	78829000	54148000	50609000	39448000	42190000	28343000	22673000	71060000	63327000	41043000	33807000	19786000	15076000	116070000	32657000	39219000	93980000
sp|P02765|FETUA_HUMAN	AHSG	19	19	19	53.7	53.7	53.7	39.34	367	367;359	0	323.31	380580000	303420000	296540000	278440000	265400000	226420000	320160000	319450000	322900000	245420000	168580000	166150000	215950000	215400000	334300000	292570000	357920000	216280000	230190000	293940000
sp|P02766|TTHY_HUMAN	TTR	14	14	14	73.5	73.5	73.5	15.887	147	147	0	323.31	1143600000	1212300000	2243300000	2464900000	1913800000	1442300000	1621600000	1683300000	1475300000	1676200000	2018400000	1998600000	3328500000	6378600000	4167300000	5189900000	3817100000	2073400000	2014200000	3097100000
sp|P02774|VTDB_HUMAN	GC	39	39	39	78.1	78.1	78.1	52.917	474	474;474;475	0	323.31	702260000	596200000	919590000	862470000	477480000	439900000	348040000	339710000	757210000	747340000	968120000	1193200000	1435200000	1739700000	1364400000	1312100000	997500000	1122000000	1115700000	969290000
sp|P02775|CXCL7_HUMAN	PPBP	3	3	3	30.5	30.5	30.5	13.894	128	128	0	17.125											36583000
sp|P02787|TRFE_HUMAN	TF	63	63	62	69.8	69.8	68.1	77.063	698	698;622	0	323.31	1723400000	1703200000	1306000000	1324300000	987590000	892230000	780850000	715980000	1240200000	1142600000	1316400000	1312800000	1665300000	1750700000	1372800000	1365700000	1704300000	1036000000	1026100000	1600200000
sp|P02788|TRFL_HUMAN	LTF	3	3	2	4.8	4.8	3.5	78.181	710	710	0	8.7216					914670
sp|P02790|HEMO_HUMAN	HPX	29	29	29	58.7	58.7	58.7	51.676	462	462	0	323.31	615270000	531990000	1253200000	1090500000	741680000	616930000	625390000	677940000	1052800000	938260000	1320700000	1051200000	2471400000	2171500000	871940000	1082400000	852520000	1147400000	1077500000	730270000
sp|P02814|SMR3B_HUMAN	SMR3B	1	1	1	26.6	26.6	26.6	8.1875	79	79	0.0015823	2.4025													621770
sp|P03950|ANGI_HUMAN	ANG	7	7	7	53.1	53.1	53.1	16.55	147	147	0	65.769			5065000	4757500	12721000		4006200		9885600	7134900	75321000	54441000	58362000	33916000	17354000	17302000	19248000	23914000	24368000	29620000
sp|P03952|KLKB1_HUMAN	KLKB1	10	10	10	22.4	22.4	22.4	71.369	638	638	0	139.62	16219000	17786000	8330300	10013000	12954000	21304000	14900000	14906000	13329000	13514000
sp|P03973|SLPI_HUMAN	SLPI	2	2	2	20.5	20.5	20.5	14.326	132	132	0	25.236					7350000													12854000
sp|P04003|C4BPA_HUMAN	C4BPA	10	10	10	23.1	23.1	23.1	67.033	597	597	0	234.75	52669000	43079000	23083000	29623000	70403000	89641000	78770000	76947000	67089000	55508000	3366400						6357700
sp|P04004|VTNC_HUMAN	VTN	13	13	13	29.1	29.1	29.1	54.305	478	478;484	0	323.31	91990000	99036000	77329000	81252000	90432000	104820000	204820000	218630000	93008000	86210000	31264000	28952000	29945000	24241000	30760000	25408000	61525000	14274000	15698000	68412000
sp|P04040|CATA_HUMAN	CAT	6	6	6	14	14	14	59.755	527	527	0	43.849		4713800		4883500	2796600													6748500	5275800
sp|P04070|PROC_HUMAN	PROC	2	2	2	10.2	10.2	10.2	52.071	461	461	0	6.5173										1568500
sp|P04075|ALDOA_HUMAN	ALDOA	2	2	2	6.9	6.9	6.9	39.42	364	364	0	7.4883																			1379300
sp|P04083|ANXA1_HUMAN	ANXA1	3	3	3	14.2	14.2	14.2	38.714	346	346	0	31.505				1069900
sp|P04085|PDGFA_HUMAN	PDGFA	1	1	1	8.5	8.5	8.5	24.043	211	211	0	19.304																2002500
sp|P04114|APOB_HUMAN	APOB	180	180	180	44	44	44	515.6	4563	4563;825	0	323.31	509160000	422260000	320600000	321710000	832530000	788990000	1238800000	1246100000	922980000	907480000	46482000	48397000	6311200	9958300	14182000	4014800	125580000	15121000	23263000	70528000
sp|P04155|TFF1_HUMAN	TFF1	1	1	1	10.7	10.7	10.7	9.1494	84	84	0.0016779	3.0395												3108500
sp|P04156|PRIO_HUMAN	PRNP	2	2	2	7.9	7.9	7.9	27.661	253	253	0	40.09													10160000	7690600
sp|P04180|LCAT_HUMAN	LCAT	6	6	6	22.7	22.7	22.7	49.577	440	440	0	84.113							7496900	9849400	6167900	7125900
sp|P04196|HRG_HUMAN	HRG	15	15	15	26.7	26.7	26.7	59.578	525	525	0	233.02	50320000	53971000	30982000	35285000	61644000	65078000	54068000	46593000	38511000	37859000	25151000	26348000	27405000	27748000	40868000	49942000	51611000	24119000	28298000	41059000
sp|P04217|A1BG_HUMAN	A1BG	22	22	22	53.5	53.5	53.5	54.253	495	495;503	0	323.31	176970000	160010000	166590000	172020000	156380000	152230000	231540000	203460000	200530000	201110000	76241000	88533000	133230000	177270000	128090000	120050000	196610000	87414000	91318000	208020000
sp|P04259|K2C6B_HUMAN	KRT6B	50	3	3	60.6	5.5	5.5	60.066	564	564	0	21.247			24271000
sp|P04264|K2C1_HUMAN	KRT1	74	68	4	75.6	75.6	5.1	66.038	644	644	0	323.31	9728100000	9911700000	13034000000	13777000000	9106000000	9252800000	4660100000	4173500000	5881800000	5458500000	14137000000	12797000000	5028000000	4568800000	9470000000	8873700000	10913000000	19347000000	21936000000	10297000000
sp|P04275|VWF_HUMAN	VWF	15	15	15	7.7	7.7	7.7	309.26	2813	2813	0	132.04	5528500				8382500		14280000	10815000	4337000	5778300
sp|P04278|SHBG_HUMAN	SHBG	8	8	8	29.9	29.9	29.9	43.779	402	402	0	102.5			4943500	6205300	7925400	9477900	12433000	10300000	7982000	8362600
sp|P04279|SEMG1_HUMAN	SEMG1	3	3	3	9.3	9.3	9.3	52.13	462	462;582	0	8.8506									1564700	1427800
sp|P07437|TBB5_HUMAN	TUBB	1	1	1	8.8	8.8	8.8	49.67	444	444;444;445;445;446	0	4.5309	1103500
sp|P04406|G3P_HUMAN	GAPDH	10	10	10	41.2	41.2	41.2	36.053	335	335	0	213.96	18429000	19749000	33366000	30605000	18665000		7477200	9188100	10710000	12127000	24067000	20600000			15011000			28493000	27155000	18592000
sp|P04430|KV116_HUMAN	IGKV1-16	1	1	1	13.7	13.7	13.7	12.618	117	117	0	4.1566										747580
sp|P04433|KV311_HUMAN	IGKV3-11	3	3	3	52.2	52.2	52.2	12.575	115	115;115	0	47.664							51901000	56339000		42835000
sp|P19961|AMY2B_HUMAN	AMY2B	1	1	1	3.1	3.1	3.1	57.709	511	511;511;511	0	3.4252												1889300
sp|P04792|HSPB1_HUMAN	HSPB1	4	4	4	25.9	25.9	25.9	22.782	205	205	0	33.521				17661000	8275100							22184000						24529000	29435000
sp|Q99878|H2A1J_HUMAN	H2AC14	3	3	1	44.5	44.5	22.7	13.936	128	128;128;129;130;130;130;130;130;130;143;131	0	147.26	63095000	8973000	22818000		11052000	6528200	2599000		5060800		18847000		10063000				18859000	4166300
sp|P05060|SCG1_HUMAN	CHGB	8	8	8	14.2	14.2	14.2	78.275	677	677	0	43.314					2721600	2845500			4809800	2884800	7944400			8405700	12519000	12880000	3202600		3742500
sp|P05067|A4_HUMAN	APP	10	9	9	15.7	14.7	14.7	86.942	770	770	0	160.51			8841600	8125900	7430100				8728200	7193900
sp|P05089|ARGI1_HUMAN	ARG1	6	6	6	30.4	30.4	30.4	34.735	322	322	0	17.087	5451500	9399900	7478100	6866700			2751900					9298200				9131700		12736000		7768400
sp|P05090|APOD_HUMAN	APOD	9	9	9	33.3	33.3	33.3	21.275	189	189	0	135.45	51262000	38965000	20164000	17166000	49266000	17426000	24766000	21205000	29006000	29645000	13219000	7752800								24416000
sp|P05109|S10A8_HUMAN	S100A8	3	3	3	24.7	24.7	24.7	10.834	93	93	0	33.093		5849000	6564600			4272600	7255300	6291700	8592900
sp|P05141|ADT2_HUMAN	SLC25A5	2	2	2	12.1	12.1	12.1	32.852	298	298	0	57.885	9576000
sp|P05154|IPSP_HUMAN	SERPINA5	5	5	5	13.8	13.8	13.8	45.674	406	406	0	43.835							6752200	6323000	6486700	7866000			14257000	11026000			10222000			8478500
sp|P05155|IC1_HUMAN	SERPING1	17	17	17	31.8	31.8	31.8	55.154	500	500	0	242.77	48383000	51666000	116740000	97292000	115480000	87272000	120190000	92511000	135250000	193670000	45153000	46971000	102080000	106320000	14927000		107410000	78753000	88135000	93083000
sp|P05156|CFAI_HUMAN	CFI	20	20	18	30.4	30.4	30.4	65.75	583	583	0	323.31	82348000	85760000	84127000	85588000	89879000	115080000	88676000	83630000	130300000	137730000	138690000	126050000	309770000	345790000	155480000	148490000	106040000	155890000	150430000	115230000
sp|P05386|RLA1_HUMAN	RPLP1	1	1	1	28.1	28.1	28.1	11.514	114	114	0	48.765	9310700		3353300		1981300
sp|P05408|7B2_HUMAN	SCG5	5	5	5	14.6	14.6	14.6	23.729	212	212	0	11.499	34541000	36858000	24002000	22173000	29374000	24950000	15315000	20670000	30993000	25315000	49352000	46882000	82874000	81174000	100870000	99161000	44145000	36319000	46750000	42042000
sp|P48304|REG1B_HUMAN	REG1B	1	1	1	6.6	6.6	6.6	18.665	166	166;166	0	6.5496												10533000
sp|P05452|TETN_HUMAN	CLEC3B	12	12	12	57.4	57.4	57.4	22.537	202	202;202	0	207.24	26700000	24518000	32166000	33977000	31651000	26146000	11790000	14627000	31702000	27554000	33549000	34898000	67760000	77905000	35711000	40001000	51407000	57175000	62569000	48959000
sp|P05543|THBG_HUMAN	SERPINA7	4	4	4	13.5	13.5	13.5	46.324	415	415;411	0	45.28			6007500	6857300			8920700	10254000	4804700									5594600	5128100
sp|P05546|HEP2_HUMAN	SERPIND1	13	13	13	26.3	26.3	26.3	57.07	499	499;496	0	74.115	45331000	46298000	24757000	26884000	49560000	48227000	63534000	69389000	53564000	52350000							31682000			29457000
sp|P06276|CHLE_HUMAN	BCHE	1	1	1	1.7	1.7	1.7	68.417	602	602	0.0016584	2.8925								878300
sp|P06310|KV230_HUMAN	IGKV2-30	3	3	2	20	20	20	13.185	120	120	0	37.492	28640000	25500000	13173000	14198000	20576000	22957000	27405000	20252000	23413000	29215000									6642900	17610000
sp|P06312|KV401_HUMAN	IGKV4-1	3	3	3	29.8	29.8	29.8	13.38	121	121	0	12.238									15141000
sp|P06396|GELS_HUMAN	GSN	35	35	15	48.7	48.7	29	85.696	782	782	0	323.31	254140000	270800000	185520000	187230000	234130000	197970000	319610000	295440000	296310000	258950000	223690000	227140000	257760000	228690000	164860000	122040000	226170000	131890000	182690000	210390000
sp|P06454|PTMA_HUMAN	PTMA	1	1	1	12.6	12.6	12.6	12.203	111	111	0	5.5978
sp|P06576|ATPB_HUMAN	ATP5F1B	2	2	2	11	11	11	56.559	529	529	0	33.134	7160800		3704200		3356100												2024400		3446300
sp|P06681|CO2_HUMAN	C2	16	16	16	24.5	24.5	24.5	83.267	752	752	0	192.52	11931000		16333000	9770500	19820000	20320000	45960000	51950000	19484000	19936000	7978900						4891300
sp|P06702|S10A9_HUMAN	S100A9	2	2	2	24.6	24.6	24.6	13.242	114	114	0	10.074							3635900
sp|P06703|S10A6_HUMAN	S100A6	3	3	3	63.3	63.3	63.3	10.18	90	90	0	7.4167	2184400
sp|P06727|APOA4_HUMAN	APOA4	37	37	37	64.6	64.6	64.6	45.398	396	396;380	0	323.31	18122000	24116000	55304000	61035000	67178000	68325000	33509000	32731000	87442000	110050000	2237000			14738000			20548000			8705300
sp|P06733|ENOA_HUMAN	ENO1	11	11	11	31.3	31.3	31.3	47.168	434	434;434;434	0	87.947			9343000	7059700	11974000	12491000	5913500	8529300	7501800	8024700	6283300						14756000	15959000	17094000	13235000
sp|P06865|HEXA_HUMAN	HEXA	2	2	2	3.6	3.6	3.6	60.702	529	529	0.001692	3.1651										1951800
sp|P07108|ACBP_HUMAN	DBI	2	2	2	14.9	14.9	14.9	10.044	87	87	0	14.024											10742000
sp|P07195|LDHB_HUMAN	LDHB	6	6	5	24	24	20.4	36.638	334	334;332;332	0	17.732	4108200
sp|P07225|PROS_HUMAN	PROS1	11	11	11	19.4	19.4	19.4	75.122	676	676	0	79.121		10735000			12646000	11446000	14222000	12980000	10269000	13142000
sp|P07315|CRGC_HUMAN	CRYGC	4	4	4	21.8	21.8	21.8	20.878	174	174;174;175	0	71.762					6031800						9452400		9800200
sp|P07320|CRGD_HUMAN	CRYGD	2	2	2	9.8	9.8	9.8	20.738	174	174	0	5.5777											9389600
sp|P07333|CSF1R_HUMAN	CSF1R	1	1	1	1.7	1.7	1.7	107.98	972	972	0	3.6379										528800
sp|P07339|CATD_HUMAN	CTSD	16	16	16	46.1	46.1	46.1	44.552	412	412	0	167.4	35990000	42727000	49193000	42376000	60196000	53713000	28262000	26808000	122460000	115650000	70864000	67659000	156780000	151680000	115310000	102710000	92494000	118590000	126270000	91647000
sp|P07355|ANXA2_HUMAN	ANXA2	12	12	12	40.4	40.4	40.4	38.604	339	339;339	0	147.9	4536800	10662000	21604000	22606000	9642400	15242000	3998200		3147700	4604900	12170000	16293000			13049000		10386000	18414000		9179200
sp|P07357|CO8A_HUMAN	C8A	15	15	15	30.1	30.1	30.1	65.163	584	584	0	221.66	19085000	20790000	8165400	11801000	15538000	8412200	40915000	26052000	18782000	20862000		8870800	9258900	8667100				6885300	3948800	15739000
sp|P07358|CO8B_HUMAN	C8B	13	13	13	28.3	28.3	28.3	67.046	591	591	0	215.73	15518000		13517000	10624000	17520000	11315000	29125000	30183000	16628000	11711000
sp|P07360|CO8G_HUMAN	C8G	8	8	8	51.5	51.5	51.5	22.277	202	202	0	179.21	14502000	16478000	12140000	11745000	20148000	18171000	36488000	28614000	20566000	21152000	7493800		7488400	5460700			12117000	5936300	8036000	14393000
sp|P07492|GRP_HUMAN	GRP	2	2	2	22.3	22.3	22.3	16.213	148	148	0	4.3979															3331100
sp|P07602|SAP_HUMAN	PSAP	9	9	9	13.2	13.2	13.2	58.112	524	524	0	36.557	36782000	23194000	53401000	46779000	41981000	47135000	21213000	20486000	57890000	52978000	29382000	30559000	66016000	69129000	23044000	32460000	54900000	58423000	59197000	38215000
sp|P07686|HEXB_HUMAN	HEXB	8	8	8	17.4	17.4	17.4	63.111	556	556	0	23.365									5193400	6237200
sp|P07711|CATL1_HUMAN	CTSL	4	4	4	18.6	18.6	18.6	37.564	333	333	0	76.772		13345000	16451000	17282000	19236000				17144000	18394000	23295000	25640000		45759000		28568000		20137000	19126000	18410000
sp|P07858|CATB_HUMAN	CTSB	10	10	10	29.5	29.5	29.5	37.821	339	339	0	35.804		12166000	9473600		12915000	7912200	8557100		16236000	10985000	14173000	13587000	19812000	20759000	17153000	14553000		13974000	17008000	11368000
sp|P07900|HS90A_HUMAN	HSP90AA1	3	2	2	8.3	4.1	4.1	84.659	732	732	0	43.179	12686000		4618400		2082200												2913200
sp|P07998|RNAS1_HUMAN	RNASE1	7	7	7	60.3	60.3	60.3	17.644	156	156	0	316.59	219640000	195610000	88312000	90204000	285340000	313660000	124230000	131290000	226540000	212150000	758600000	526850000	736860000	577550000	776380000	872360000	436910000	312830000	309620000	364890000
sp|P08123|CO1A2_HUMAN	COL1A2	4	4	4	4.4	4.4	4.4	129.31	1366	1366	0	30.816										3692400				5939800		8476900
sp|P08185|CBG_HUMAN	SERPINA6	5	5	5	14.1	14.1	14.1	45.14	405	405	0	12.087			11118000				18754000		9273000	11913000			20101000	10437000
sp|P08238|HS90B_HUMAN	HSP90AB1	4	4	3	13.3	13.3	9	83.263	724	724	0	168.5	65785000	6119900	17889000	3879000	10992000	5387400	4612300		3575600	1988400	12038000	5502800	10039000	2717800	10262000	4381400	15883000	5175500	7531800
sp|P08253|MMP2_HUMAN	MMP2	3	3	3	7.7	7.7	7.7	73.881	660	660	0	62.77							2211200	2650500	3473100
sp|P08294|SODE_HUMAN	SOD3	10	10	10	44.2	44.2	44.2	25.851	240	240	0	179.26	17903000	14816000	26334000	26809000	32864000	29401000	13634000	16147000	22564000	34481000	31676000	37335000	61029000	66021000	49221000	52681000	11665000	18694000	30270000
sp|P08493|MGP_HUMAN	MGP	1	1	1	10.7	10.7	10.7	12.353	103	103	0	48.092																				3191600
sp|P08519|APOA_HUMAN	LPA	14	14	14	41.3	41.3	41.3	501.31	4548	4548	0	133.63	21983000		8607500		19983000		41251000	18339000	17400000	17729000
sp|P08571|CD14_HUMAN	CD14	4	4	4	14.4	14.4	14.4	40.076	375	375	0	110.87	6112700		4700900	5186400	4616200	6311800	5183400	5289700	4528900		5775300		12097000	9118600			9517400	4613700	8599700	7792300
sp|P08572|CO4A2_HUMAN	COL4A2	2	2	2	2.3	2.3	2.3	167.55	1712	1712	0	4.42													2860000
sp|P08603|CFAH_HUMAN	CFH	23	23	22	24.5	24.5	23.2	139.09	1231	1231;330	0	180.24	8706700	14985000	9295800	10537000	17341000	17190000	8553700	9907900	24227000	24446000	13118000	7326600	12154000	12248000	16476000	12957000	15109000	20048000	18972000	16775000
sp|P08637|FCG3A_HUMAN	FCGR3A	1	1	1	4.3	4.3	4.3	29.089	254	254	0	22.652																		1880700
sp|P08697|A2AP_HUMAN	SERPINF2	15	15	15	36	36	36	54.565	491	491;492	0	207.75	50183000	50410000	26085000	27060000	32827000	37292000	85359000	103830000	48932000	58607000	15574000	16729000	6041300				27134000	7098300		27377000
sp|P08709|FA7_HUMAN	F7	1	1	1	4.9	4.9	4.9	51.593	466	466	0	4.2387							836710
sp|P09211|GSTP1_HUMAN	GSTP1	4	4	4	27.1	27.1	27.1	23.356	210	210	0	98.395																		6706200	5157000
sp|P09486|SPRC_HUMAN	SPARC	5	5	5	19.5	19.5	19.5	34.632	303	303	0	38.721					5514100	7454800			8182100	8007100
sp|P09603|CSF1_HUMAN	CSF1	1	1	1	2.3	2.3	2.3	60.179	554	554	0	3.7947								2978700
sp|P09871|C1S_HUMAN	C1S	21	21	20	39.5	39.5	38.4	76.684	688	688	0	323.31	73120000	82172000	39617000	41968000	97543000	80405000	115620000	115360000	84843000	76424000		12975000	7668000				8621300	7640200		18145000
sp|P0C0L4|CO4A_HUMAN	C4A	100	100	4	58	58	3.4	192.78	1744	1744;1742	0	323.31	1214600000	1095400000	973880000	892970000	1290300000	1194900000	2008800000	1863100000	1469700000	1473500000	510470000	477260000	273660000	342620000	179650000	166260000	765950000	283400000	291790000	800120000
sp|P0C0L5|CO4B_HUMAN	C4B	98	3	3	56.6	2.7	2.7	192.75	1744	1744	0	131.35			14007000	7944400	17799000	15328000	23955000	20956000	11093000	12890000
sp|Q71UI9|H2AV_HUMAN	H2AFV	2	1	1	29.7	22.7	22.7	13.509	128	128;128	0	16.416					320190
sp|P0C5Y4|KRA14_HUMAN	KRTAP1-4	1	1	1	8.3	8.3	8.3	12.324	121	121;174;177;177	0	6.7926			1091300
sp|P62987|RL40_HUMAN	UBA52	5	5	5	28.1	28.1	28.1	14.728	128	128;156;229;685	0	86.74	38802000		21697000	20067000	16243000		11682000	16026000			72543000	74171000	39416000	42327000	49940000	47403000
sp|P0DJI8|SAA1_HUMAN	SAA1	2	2	2	29.5	29.5	29.5	13.532	122	122	0	49.746												13110000
sp|P0DJI9|SAA2_HUMAN	SAA2	2	2	2	13.1	13.1	13.1	13.527	122	122	0	7.0135					3990600
sp|P0DMV9|HS71B_HUMAN	HSPA1B	4	3	2	12.9	10.9	8.4	70.051	641	641;641	0	103.58					1903100														3139900
sp|P0DOX2|IGA2_HUMAN	IGHV3-38	14	8	2	45.5	32.7	7.5	48.934	455	455;116;117;118	0	285.79	21580000	33858000		20547000	25551000	36221000	54399000	63976000	25466000	30328000	14703000	17788000						15161000		38880000
sp|P0DOX5|IGG1_HUMAN	IGHG1	23	23	12	51.4	51.4	33	49.328	449	449;330	0	323.31	3339500000	3051800000	2238400000	2280900000	3746200000	3288200000	5787700000	5422000000	2804700000	2906300000	846820000	937200000	466930000	547700000	646650000	742370000	1745100000	613170000	691070000	1706100000
sp|P0DOX7|IGK_HUMAN	IGKV1-5	15	15	4	63.1	63.1	25.2	23.379	214	214;117	0	323.31	1158200000	958090000	665520000	616590000	1354800000	1263700000	1535100000	1323200000	1222900000	942020000	301150000	360490000	171140000	130280000	320850000	353980000	641500000	262020000	349180000	619740000
sp|P0DOX8|IGL1_HUMAN	IGLL5	11	5	5	55.6	35.6	35.6	22.83	216	216;214;106;118;119	0	99.514	42164000	48586000	25269000	28210000	39688000	38123000	55663000	38436000	33827000	46296000							23408000	14019000
sp|P0DOY3|IGLC3_HUMAN	IGLC3	14	14	7	96.2	96.2	88.7	11.265	106	106;106;106	0	323.31	626210000	687040000	628760000	516990000	920550000	970230000	1652200000	1669000000	953460000	1033500000	210670000	250300000	134300000	127560000	186850000	153710000	415560000	204460000	259710000	415430000
sp|P0DP57|SLUR2_HUMAN	SLURP2	2	2	2	24.7	24.7	24.7	10.16	97	97	0	4.0148																			3634800
sp|P0DP58|LYNX1_HUMAN	LYNX1	2	2	2	15.5	15.5	15.5	12.641	116	116	0.0016287	2.6843																		1622300
sp|P10253|LYAG_HUMAN	GAA	4	4	4	4.2	4.2	4.2	105.32	952	952	0	12.048									1438000
sp|P10451|OSTP_HUMAN	SPP1	12	12	12	33.8	33.8	33.8	35.422	314	314;262	0	323.31	530190000	513810000	480330000	499970000	548810000	408690000	334020000	324960000	561530000	482090000	842920000	782500000	1411500000	1442300000	986320000	1200400000	487090000	638380000	728820000	466120000
sp|P10599|THIO_HUMAN	TXN	3	3	3	19	19	19	11.737	105	105	0	31.518			11797000	12323000	7655400	6629900	3343900	4027700	3936100		14183000	15079000	6163900		10624000		8467200
sp|P10643|CO7_HUMAN	C7	21	21	21	32.7	32.7	32.7	93.517	843	843;843	0	323.31	21973000	26854000	7638100	13963000	32951000	29404000	51976000	74707000	39269000	38799000	19738000	13556000	28930000	29363000			9883700	20156000	18898000
sp|P10645|CMGA_HUMAN	CHGA	4	4	4	11.8	11.8	11.8	50.688	457	457	0	20.856							1895500				3425000			5396000
sp|P10745|RET3_HUMAN	RBP3	33	33	33	43.1	43.1	43.1	135.36	1247	1247	0	323.31	33470000	42134000	72035000	68394000	138710000	125590000	43923000	51094000	181960000	175160000	52800000	62040000	34569000	40827000	36998000	39955000	35820000	20268000	10952000	42637000
sp|P10909|CLUS_HUMAN	CLU	22	22	22	36.3	36.3	36.3	52.494	449	449	0	323.31	383220000	355010000	295240000	294700000	294220000	248760000	317210000	236370000	457630000	464400000	307440000	309270000	610640000	649110000	301590000	312190000	438100000	266390000	330340000	377420000
sp|P11021|BIP_HUMAN	HSPA5	5	5	5	10.2	10.2	10.2	72.332	654	654	0	20.656			6007300
sp|P11142|HSP7C_HUMAN	HSPA8	6	6	2	17.3	17.3	6	70.897	646	646	0	38.162	16796000				2498900
sp|P11279|LAMP1_HUMAN	LAMP1	2	2	2	4.8	4.8	4.8	44.882	417	417	0	16.832																		7655000
sp|P11362|FGFR1_HUMAN	FGFR1	2	2	2	3.3	3.3	3.3	91.867	822	822	0	4.7237									2145300
sp|P11597|CETP_HUMAN	CETP	1	1	1	1.6	1.6	1.6	54.756	493	493	0.0088889	1.9693								1457200
sp|P11684|UTER_HUMAN	SCGB1A1	2	2	2	12.1	12.1	12.1	9.9937	91	91	0	4.6235								5140000
sp|P12109|CO6A1_HUMAN	COL6A1	4	4	4	5.3	5.3	5.3	108.53	1028	1028	0	30.017									7045200	4538700
sp|P12111|CO6A3_HUMAN	COL6A3	6	6	6	1.8	1.8	1.8	343.67	3177	3177	0	99.562							16740000	16011000			30790000	18902000			13656000
sp|P12236|ADT3_HUMAN	SLC25A6	1	1	1	9.7	9.7	9.7	32.866	298	298	0	20.28	1146100
sp|P12259|FA5_HUMAN	F5	15	15	12	8.9	8.9	7.6	251.7	2224	2224	0	65.752					4606600		6958700	11059000	10289000	8090600
sp|P12273|PIP_HUMAN	PIP	6	6	6	45.9	45.9	45.9	16.572	146	146	0	37.772	7591800		8224700	9008900	7355700	5783800			10326000	10245000							8053100	12641000	16056000
sp|P12883|MYH7_HUMAN	MYH7	2	2	2	2	2	2	223.09	1935	1935;1939	0.0016447	2.7662									2528300
sp|P13521|SCG2_HUMAN	SCG2	1	1	1	4.2	4.2	4.2	70.94	617	617	0	12.001																1385400
sp|P13591|NCAM1_HUMAN	NCAM1	6	6	6	13.4	13.4	13.4	94.573	858	858	0	69.447			4370200	2786700	3231000	3737000			5636700	5327500
sp|P13598|ICAM2_HUMAN	ICAM2	1	1	1	5.5	5.5	5.5	30.654	275	275	0	4.3799																			1460600
sp|P13611|CSPG2_HUMAN	VCAN	6	6	6	2.4	2.4	2.4	372.82	3396	3396	0	72.89			7160900		9287200			7821100	11124000	11075000
sp|P13639|EF2_HUMAN	EEF2	3	3	3	7.9	7.9	7.9	95.337	858	858	0	20.36	971500
sp|P13671|CO6_HUMAN	C6	14	14	14	22.6	22.6	22.6	104.79	934	934	0	86.277		9992300			10653000			14389000	9023600				12407000	12676000			8413500		8357600
sp|P13796|PLSL_HUMAN	LCP1	2	2	2	4.3	4.3	4.3	70.288	627	627;630	0	8.6218									1143100
sp|P13987|CD59_HUMAN	CD59	6	6	6	28.1	28.1	28.1	14.177	128	128	0	27.298	42278000	26443000	18038000		35436000		50404000	37904000	26453000	32960000	94419000	109320000	50513000	62411000	45203000	59277000	49724000	51534000	42029000
sp|P14151|LYAM1_HUMAN	SELL	3	3	3	11.8	11.8	11.8	42.187	372	372	0	3.7424																			2619200
sp|P14174|MIF_HUMAN	MIF	1	1	1	7.8	7.8	7.8	12.476	115	115	0	3.4483																			3771100
sp|P14555|PA2GA_HUMAN	PLA2G2A	1	1	1	11.1	11.1	11.1	16.083	144	144	0	4.0269																3357100
sp|P14618|KPYM_HUMAN	PKM	6	6	6	18.5	18.5	18.5	57.936	531	531;574	0	58.615				6430700	9006300	10468000			7223600	10020000		6935500
sp|P14780|MMP9_HUMAN	MMP9	1	1	1	2	2	2	78.457	707	707	0.0016835	3.0723								1807000
sp|P14866|HNRPL_HUMAN	HNRNPL	1	1	1	5.8	5.8	5.8	64.132	589	589	0	49.322									2229300		9631900
sp|P14923|PLAK_HUMAN	JUP	22	22	22	40.1	40.1	40.1	81.744	745	745;781	0	306.46	64231000	65737000	146650000	142980000	78193000	67027000	23519000	7873400	41594000	36918000	115590000	106830000	9176900	25973000	69247000	52495000	91080000	158070000	187760000	74952000
sp|P15090|FABP4_HUMAN	FABP4	1	1	1	6.8	6.8	6.8	14.719	132	132	0.0016181	2.6044							1809700
sp|P15151|PVR_HUMAN	PVR	1	1	1	3.1	3.1	3.1	45.302	417	417	0.0016393	2.7363										555430
sp|P15169|CBPN_HUMAN	CPN1	3	3	3	7.2	7.2	7.2	52.286	458	458;462	0	9.0043										3819700
sp|P15586|GNS_HUMAN	GNS	6	6	6	12.1	12.1	12.1	62.081	552	552	0	43.617	16369000	18852000	13376000	15005000	20719000	21809000	8937500	6066200	21455000	24025000	19222000	23675000	33559000	27164000	26970000	31809000	20219000	26710000	25966000	21343000
sp|P15814|IGLL1_HUMAN	IGLL1	1	1	1	7	7	7	22.963	213	213	0	7.329
sp|P15848|ARSB_HUMAN	ARSB	2	2	2	5.6	5.6	5.6	59.687	533	533	0	11.157									2530400	3069900			5577400
sp|P15880|RS2_HUMAN	RPS2	1	1	1	10.9	10.9	10.9	31.324	293	293	0	14.62													932530
sp|P15924|DESP_HUMAN	DSP	105	105	105	38.5	38.5	38.5	331.77	2871	2871	0	323.31	176650000	146900000	296840000	274100000	157350000	125520000	51499000	37395000	76575000	75005000	225350000	237420000	49197000	45305000	96055000	94199000	162310000	432690000	483510000	167160000
sp|P16035|TIMP2_HUMAN	TIMP2	7	7	7	23.2	23.2	23.2	24.399	220	220	0	111.53			12448000	12858000	9934600	13385000	8623200	9866100	15296000	17481000	25444000	20877000	54809000	42683000	37720000	26574000	10844000	20926000	25953000	17195000
sp|P16070|CD44_HUMAN	CD44	2	2	2	3	3	3	81.537	742	742	0	16.405		8635400				9733100		10685000			16821000	18621000	26648000	32211000		22775000	11416000	30793000		15992000
sp|P16870|CBPE_HUMAN	CPE	7	7	7	20.4	20.4	20.4	53.15	476	476	0	70.193	5670200			8416900	9636600	13622000		7871700	22033000	17494000	13222000	7887900	21330000	14296000				4399000
sp|P17050|NAGAB_HUMAN	NAGA	1	1	1	2.7	2.7	2.7	46.564	411	411	0	5.3502													2256900
sp|P17066|HSP76_HUMAN	HSPA6	3	1	1	6.2	1.7	1.7	71.027	643	643;367	0.0015949	2.4701																			1746500
sp|P17643|TYRP1_HUMAN	TYRP1	2	2	2	5	5	5	60.724	537	537	0	9.5259											10485000		11107000
sp|P17936|IBP3_HUMAN	IGFBP3	2	2	2	20.3	20.3	20.3	31.674	291	291	0	7.4751																10022000
sp|P18065|IBP2_HUMAN	IGFBP2	10	10	10	39.4	39.4	39.4	34.814	325	325	0	218.34		6173600	9263000	13940000	14749000	15457000	15966000	13842000	20743000	24047000	79112000	106070000	139500000	187320000	175140000	139930000	28620000	60909000	45243000	37052000
sp|P18428|LBP_HUMAN	LBP	2	2	2	7.1	7.1	7.1	53.383	481	481	0	14.149							3038000		2604800
sp|P18669|PGAM1_HUMAN	PGAM1	3	3	3	20.1	20.1	20.1	28.804	254	254;253;254	0	8.6534					2975400
sp|P19022|CADH2_HUMAN	CDH2	11	11	11	16.2	16.2	16.2	99.808	906	906	0	90.038			12249000	13629000	7877700				7521200	10664000			9204500	26550000	19894000	24549000			21309000
sp|P19320|VCAM1_HUMAN	VCAM1	1	1	1	2	2	2	81.275	739	739	0	4.2742					722150
sp|P19652|A1AG2_HUMAN	ORM2	6	4	4	29.4	20.9	20.9	23.602	201	201	0	20.896			7458000	9834100							6057400
sp|P19823|ITIH2_HUMAN	ITIH2	37	37	30	37.9	37.9	34	106.46	946	946	0	323.31	470180000	474920000	278070000	269330000	475650000	481090000	967030000	958640000	465170000	434480000	125770000	114380000	103820000	89772000	68896000	67035000	296700000	96828000	102970000	265380000
sp|P19827|ITIH1_HUMAN	ITIH1	25	25	25	32.5	32.5	32.5	101.39	911	911;906	0	323.31	195120000	188080000	105030000	105400000	197110000	198150000	382720000	376520000	189670000	200590000	57287000	75366000	47660000	47791000	28844000	35245000	128300000	47990000	41397000	130630000
sp|P19957|ELAF_HUMAN	PI3	1	1	1	18.8	18.8	18.8	12.269	117	117	0	7.6772												3942900
sp|P20742|PZP_HUMAN	PZP	20	13	13	19	12.8	12.8	163.86	1482	1482	0	111.83					8011700	9168100	11753000	12323000	4857700	3507000
sp|P20774|MIME_HUMAN	OGN	1	1	1	3.7	3.7	3.7	33.922	298	298	0.001634	2.6953							1628200
sp|P20851|C4BPB_HUMAN	C4BPB	4	4	4	20.6	20.6	20.6	28.357	252	252	0	13.753					3194800		3770800		3371900
sp|P20933|ASPG_HUMAN	AGA	2	2	2	5.8	5.8	5.8	37.208	346	346	0	3.4134											1162700
sp|P21246|PTN_HUMAN	PTN	3	3	3	23.8	23.8	23.8	18.942	168	168	0	18.58													10834000
sp|P21741|MK_HUMAN	MDK	1	1	1	7	7	7	15.585	143	143	0.0017036	3.267																		1509100
sp|P22105|TENX_HUMAN	TNXB	1	1	1	0.6	0.6	0.6	458.38	4244	4244	0	4.8634
sp|P22304|IDS_HUMAN	IDS	5	5	5	16.7	16.7	16.7	61.872	550	550	0	38.864					5079900				6204400	6710700
sp|P22352|GPX3_HUMAN	GPX3	11	11	11	46.9	46.9	46.9	25.552	226	226	0	203.73	72476000	92422000	141860000	136570000	177820000	188710000	51935000	58630000	214570000	217400000	92041000	121640000	146330000	137430000	379120000	313420000	56487000	121860000	85498000	67696000
sp|P22692|IBP4_HUMAN	IGFBP4	4	4	4	19	19	19	27.934	258	258	0	59.615	9909500	10594000		6746200	9396900		14761000	14888000	9030900	9144100	51582000	74045000	36815000	40508000	28293000	32464000	14115000	21417000	18523000	11860000
sp|P22735|TGM1_HUMAN	TGM1	3	3	3	5.4	5.4	5.4	89.786	817	817	0	13.484				3137700
sp|P22792|CPN2_HUMAN	CPN2	8	8	8	21.7	21.7	21.7	60.556	545	545	0	207.19	14342000		8305600	8561400	12741000	17073000	27495000	36901000	11971000	15331000
sp|P22914|CRYGS_HUMAN	CRYGS	11	11	11	48.3	48.3	48.3	21.007	178	178	0	198.48	67370000	71914000	103470000	108610000	83368000	93227000	47028000	29420000	47759000	42305000	174760000	195210000	155980000	156980000	71908000	61195000		43019000	54934000
sp|P23083|HV102_HUMAN	IGHV1-2	2	1	1	11.1	11.1	11.1	13.085	117	117	0.0046225	2.1878								487690
sp|P23142|FBLN1_HUMAN	FBLN1	18	18	18	33.4	33.4	33.4	77.213	703	703;706	0	228.68	13842000	18656000	13480000	15562000	27027000	23793000	29906000	25123000	36437000	31366000	7388800	12751000	16126000	17516000	9916100	13762000	9218500		12499000
sp|P23470|PTPRG_HUMAN	PTPRG	2	2	2	2.4	2.4	2.4	162	1445	1445	0	6.8704															2728100
sp|P23471|PTPRZ_HUMAN	PTPRZ1	1	1	1	0.8	0.8	0.8	254.58	2315	2315	0	9.2009										2624200
sp|P23515|OMGP_HUMAN	OMG	1	1	1	4.1	4.1	4.1	49.607	440	440	0.0089021	1.9721										1053000
sp|P23528|COF1_HUMAN	CFL1	1	1	1	7.2	7.2	7.2	18.502	166	166	0.004644	2.2002														1824900
sp|P24592|IBP6_HUMAN	IGFBP6	8	8	8	47.9	47.9	47.9	25.322	240	240	0	323.31	191810000	181690000	166760000	155370000	196520000	162140000	125570000	125740000	225720000	225350000	450820000	400300000	509840000	427770000	639130000	475320000	224250000	351290000	465800000	173280000
sp|P24593|IBP5_HUMAN	IGFBP5	5	5	5	26.8	26.8	26.8	30.57	272	272	0	8.5596											7298500		10876000	14904000		12681000			6456200
sp|P25311|ZA2G_HUMAN	AZGP1	20	20	20	55.4	55.4	55.4	34.258	298	298	0	226.09	113660000	120450000	129450000	123610000	71415000	68803000	66087000	63310000	37877000	44885000	324050000	343480000	216060000	250970000	98956000	97579000	123710000	117700000	117830000	112180000
sp|P26038|MOES_HUMAN	MSN	2	2	2	3.3	3.3	3.3	67.819	577	577	0.0017007	3.2192									789980
sp|P26599|PTBP1_HUMAN	PTBP1	2	2	2	7.7	7.7	7.7	57.221	531	531	0.0016949	3.1815	2559200
sp|P26927|HGFL_HUMAN	MST1	3	3	3	4.8	4.8	4.8	80.319	711	711	0	14.389									2779000	2314300			5664600	7775200
sp|P27169|PON1_HUMAN	PON1	13	13	13	45.4	45.4	45.4	39.731	355	355	0	205.78	57352000	58499000	33091000	37588000	100330000	98545000	107820000	109530000	78408000	69607000	8076400	12584000					25467000	7547800		18596000
sp|P27348|1433T_HUMAN	YWHAQ	1	1	1	10.6	10.6	10.6	27.764	245	245	0	16.693																			1361200
sp|P27482|CALL3_HUMAN	CALML3	2	2	2	19.5	19.5	19.5	16.891	149	149	0	9.099																		4206100
sp|P27797|CALR_HUMAN	CALR	3	3	3	17.3	17.3	17.3	48.141	417	417	0	10.803									1713500
sp|P27918|PROP_HUMAN	CFP	1	1	1	2.8	2.8	2.8	51.276	469	469	0.0089552	2.0074																			1299900
sp|P28066|PSA5_HUMAN	PSMA5	1	1	1	7.9	7.9	7.9	26.411	241	241	0.0015723	2.3532																		1581500
sp|P28072|PSB6_HUMAN	PSMB6	2	2	2	8.8	8.8	8.8	25.357	239	239	0.0017123	3.3477	602220
sp|P28799|GRN_HUMAN	GRN	1	1	1	2.7	2.7	2.7	63.544	593	593	0.0015924	2.4649													1997500
sp|P29279|CCN2_HUMAN	CCN2	2	2	2	6.6	6.6	6.6	38.091	349	349	0	17.117															7613800
sp|P29401|TKT_HUMAN	TKT	3	3	3	10.1	10.1	10.1	67.877	623	623	0	29.59							428030
sp|P29508|SPB3_HUMAN	SERPINB3	3	3	3	9.5	9.5	9.5	44.564	390	390;390	0	11.267			3799600
sp|P29622|KAIN_HUMAN	SERPINA4	7	7	7	18.7	18.7	18.7	48.541	427	427	0	30.075					9410400				12973000	15024000
sp|P30086|PEBP1_HUMAN	PEBP1	6	6	6	53.5	53.5	53.5	21.057	187	187	0	135.51			5309700	8058800	7007200	5990500	4743900	4917600	7746100	9159300		10581000	10385000	8671100	9639500	9557600		9463200	5786800
sp|P30838|AL3A1_HUMAN	ALDH3A1	4	4	4	9.9	9.9	9.9	50.394	453	453	0	153.08			5365200	3987400	8109700	8934900	8723300	10502000	5626200	5597600							7043700			6286900
sp|P31025|LCN1_HUMAN	LCN1	5	5	5	29.5	29.5	29.5	19.25	176	176;162	0	30.325	48834000	48227000		21429000							48541000	53094000		51064000	55562000	107180000	33089000	14091000	13703000	40986000
sp|P31151|S10A7_HUMAN	S100A7	3	3	3	23.8	23.8	23.8	11.471	101	101;101	0	5.0173		6794000				4887500
sp|P31944|CASPE_HUMAN	CASP14	9	9	9	37.6	37.6	37.6	27.679	242	242	0	29.775		9910700	7357900	9943600	9084700	10664000	6228500	4210500	5148400	3884200	9901800	10259000			9387400	11171000	8799200	7625500	12918000
sp|P31946|1433B_HUMAN	YWHAB	2	1	1	13.8	5.7	5.7	28.082	246	246	0.006015	2.0605										375890
sp|P31947|1433S_HUMAN	SFN	3	3	3	14.1	14.1	14.1	27.774	248	248	0	7.1863					1280700														3481400
sp|P32119|PRDX2_HUMAN	PRDX2	6	5	5	32.3	26.8	26.8	21.892	198	198	0	46.048	11583000		5357100		4896800
sp|P33151|CADH5_HUMAN	CDH5	2	2	2	2.7	2.7	2.7	87.527	784	784	0.0016978	3.2183									368090
sp|P34096|RNAS4_HUMAN	RNASE4	5	5	5	39.5	39.5	39.5	16.84	147	147	0	37.653					5559100						18650000	23165000	29375000	29542000	27744000	23729000	9914000	15764000	14404000	8427400
sp|P35318|ADML_HUMAN	ADM	3	3	3	13	13	13	20.42	185	185	0	9.1916					1830800				1970200				9265300	7057000				3359200
sp|P35555|FBN1_HUMAN	FBN1	20	20	20	9.4	9.4	9.4	312.3	2871	2871;2912	0	147.75					9216400	3524000	1942100	3768500	28331000	36544000		4958800		7228300	10375000	8690400			4512300
sp|P35579|MYH9_HUMAN	MYH9	2	2	2	1.7	1.7	1.7	226.53	1960	1960	0	3.6146																		789640
sp|P35858|ALS_HUMAN	IGFALS	12	12	12	26.4	26.4	26.4	66.034	605	605	0	140.8		7828200	12594000	14390000	11422000	9824900	20271000	23682000	12880000	12010000
sp|P36222|CH3L1_HUMAN	CHI3L1	18	18	18	50.9	50.9	50.9	42.625	383	383	0	323.31	51227000	39753000	61169000	61767000	139720000	158000000	43090000	27983000	35331000	47664000	43904000	48509000	73028000	63391000	18581000		55331000	49631000	44363000	41269000
sp|P36955|PEDF_HUMAN	SERPINF1	34	34	34	72.2	72.2	72.2	46.312	418	418;416	0	323.31	1264200000	1269700000	1831300000	1768500000	2582800000	1931600000	1661900000	1572500000	5566100000	5515000000	1022400000	1005000000	1652300000	3092100000	382830000	276880000	1081800000	1393800000	1379600000	1051300000
sp|P36980|FHR2_HUMAN	CFHR2	4	3	3	16.7	11.9	11.9	30.65	270	270	0	11.85									1661500
sp|P39060|COIA1_HUMAN	COL18A1	6	6	6	4.4	4.4	4.4	178.19	1754	1754	0	54.098							9974200		13341000		14906000		21894000	19648000	14181000	21668000	12059000	20556000
sp|P39687|AN32A_HUMAN	ANP32A	1	1	1	13.7	13.7	13.7	28.585	249	249	0	6.8323					662020
sp|P40925|MDHC_HUMAN	MDH1	1	1	1	3.6	3.6	3.6	36.426	334	334	0	3.8702
sp|P41222|PTGDS_HUMAN	PTGDS	12	12	12	84.2	84.2	84.2	21.029	190	190	0	323.31	3442000000	3621300000	3364300000	3293400000	5009700000	5701100000	4322000000	3699900000	5049700000	4665300000	9369900000	5368500000	13932000000	11889000000	15045000000	8055800000	6183300000	5577900000	4941200000	5227400000
sp|P43251|BTD_HUMAN	BTD	6	6	6	11.8	11.8	11.8	61.132	543	543	0	143.74	17425000		19173000	24385000	16644000	17671000	9906600	12940000	35066000	37255000	23918000		29238000				18142000	19623000	17035000
sp|P43320|CRBB2_HUMAN	CRYBB2	7	7	7	42	42	42	23.38	205	205	0	82.866			11969000	10329000	10044000	11300000	6500900	3797400			43236000	44150000	11111000	10603000
sp|P43652|AFAM_HUMAN	AFM	21	21	21	37.2	37.2	37.2	69.068	599	599;604	0	196.82	40901000	37051000	32560000	33468000	24123000	21906000	27139000	29738000	50325000	55369000	12467000	13535000	24785000	25119000	26490000	20970000	51004000	39652000	50230000	51961000
sp|P47929|LEG7_HUMAN	LGALS7	8	8	8	72.8	72.8	72.8	15.075	136	136	0	63.272	11022000	12551000	7672100	9416000	6738700	6797000						10212000						20700000	21861000	9867600
sp|P48539|PCP4_HUMAN	PCP4	2	2	2	17.7	17.7	17.7	6.7913	62	62	0	6.5044																			8004300
sp|P48740|MASP1_HUMAN	MASP1	3	2	2	5	3.9	3.9	79.246	699	699	0	3.9547					1101300
sp|P48745|CCN3_HUMAN	CCN3	2	2	2	10.1	10.1	10.1	39.162	357	357	0	16.97											5440000
sp|P49747|COMP_HUMAN	COMP	4	4	2	9.5	9.5	6.1	82.86	757	757	0	19.084							2241100
sp|P49862|KLK7_HUMAN	KLK7	2	2	2	7.1	7.1	7.1	27.524	253	253	0.0015748	2.3542																		1636600
sp|P49908|SEPP1_HUMAN	SELENOP	2	2	2	6	6	6	43.173	381	381	0	16.483																		5456600
sp|P51693|APLP1_HUMAN	APLP1	9	9	9	19.5	19.5	19.5	72.176	650	650	0	43.671				16832000	29330000	20862000		5501500	19560000	22587000			35996000	41557000	37347000	47221000
sp|P51884|LUM_HUMAN	LUM	12	12	12	37	37	37	38.429	338	338;342	0	188.61	10026000		11356000	11391000	11205000	9492100	7204000	5789500	22845000	28343000	10279000		9347600	9723800			9553800	11993000	15627000
sp|P53673|CRBA4_HUMAN	CRYBA4	1	1	1	6.1	6.1	6.1	22.374	196	196	0	4.2018					617380
sp|P53674|CRBB1_HUMAN	CRYBB1	1	1	1	4.8	4.8	4.8	28.023	252	252	0	30.013										1958800
sp|P54802|ANAG_HUMAN	NAGLU	1	1	1	2.2	2.2	2.2	82.265	743	743	0.0015873	2.4557
sp|P55000|SLUR1_HUMAN	SLURP1	1	1	1	24.3	24.3	24.3	11.186	103	103	0	58.143																				4125500
sp|P55001|MFAP2_HUMAN	MFAP2	1	1	1	5.5	5.5	5.5	20.825	183	183	0.0016207	2.6051										2417400
sp|P55058|PLTP_HUMAN	PLTP	2	2	2	5.5	5.5	5.5	54.739	493	493	0	42.484				1546700			1362600	3719900
sp|P55209|NP1L1_HUMAN	NAP1L1	1	1	1	10.5	10.5	10.5	45.374	391	391	0	20.93					328830
sp|P55259|GP2_HUMAN	GP2	1	1	1	1.7	1.7	1.7	59.48	537	537	0.0016474	2.7758											1842200
sp|P55283|CADH4_HUMAN	CDH4	1	1	1	1.2	1.2	1.2	100.28	916	916	0.001642	2.7571										945990
sp|P55290|CAD13_HUMAN	CDH13	2	2	2	3.8	3.8	3.8	78.286	713	713	0	10.825												1740400
sp|Q6EEV6|SUMO4_HUMAN	SUMO4	1	1	1	12.6	12.6	12.6	10.685	95	95;95;103	0.0016611	2.8993														5149300
sp|P56537|IF6_HUMAN	EIF6	2	2	2	13.9	13.9	13.9	26.599	245	245	0	9.7634																			960070
sp|P58107|EPIPL_HUMAN	EPPK1	1	1	1	2.2	2.2	2.2	555.65	5088	5088	0	4.062																			2563800
sp|P59666|DEF3_HUMAN	DEFA3	3	3	3	52.1	52.1	52.1	10.245	94	94;94	0	24.998							4620800	3361200	4450000	4665300
sp|P60022|DEFB1_HUMAN	DEFB1	2	2	2	44.1	44.1	44.1	7.4197	68	68	0	13.367							5193900				12282000		8557300				6953800
sp|P60174|TPIS_HUMAN	TPI1	13	13	13	59.4	59.4	59.4	30.791	286	286	0	129.45			16205000	13013000	28801000	15632000	2613000	7384300	20679000	20585000								5271800
sp|P60709|ACTB_HUMAN	ACTB	19	19	1	62.9	62.9	4.5	41.736	375	375;376;377;377;377;1075;1075;1075;375;1038	0	295.38	85112000	100900000	62549000	65298000	45766000	38441000	48551000	35323000	46947000	55609000	50533000	49807000	41983000	37149000	39347000	45122000	26283000	50212000	51734000	33073000
sp|P61626|LYSC_HUMAN	LYZ	12	12	12	62.2	62.2	62.2	16.537	148	148	0	323.31	72606000	98333000	93932000	87034000	76861000	99653000	174370000	150740000	44620000	34252000	454450000	392250000	263870000	297440000	365320000	523710000	121390000	93180000	93188000	126680000
sp|P61769|B2MG_HUMAN	B2M	7	7	7	52.1	52.1	52.1	13.714	119	119	0	149.36		33007000	76018000		132470000	31803000	174410000	118640000	96687000	70407000	130640000	156760000		75325000	37443000	92078000	27112000	53570000
sp|P61916|NPC2_HUMAN	NPC2	12	12	12	51.7	51.7	51.7	16.57	151	151	0	126.3	42086000	42533000	22024000	23536000	25702000	31964000	18071000	28922000	25829000	29922000	63111000	75915000	133540000	143400000	87160000	109030000	84994000	111450000	95337000	94636000
sp|P62258|1433E_HUMAN	YWHAE	1	1	1	7.8	7.8	7.8	29.174	255	255	0	20.538	5325500				981340
sp|P62328|TYB4_HUMAN	TMSB4X	5	5	5	86.4	86.4	86.4	5.0526	44	44	0	27.673							33717000	37730000			101740000	134730000
sp|P62937|PPIA_HUMAN	PPIA	3	3	3	24.8	24.8	24.8	18.012	165	165	0	41.18			9393400	6339000	4198000					6823600
sp|P63104|1433Z_HUMAN	YWHAZ	4	4	3	30.6	30.6	22.4	27.745	245	245	0	17.787	4695200				1419200
sp|P63208|SKP1_HUMAN	SKP1	1	1	1	20.2	20.2	20.2	18.658	163	163	0	3.5871	467590
sp|P63261|ACTG_HUMAN	ACTG1	19	1	1	62.9	4.5	4.5	41.792	375	375	0	5.4831										231520
sp|P63313|TYB10_HUMAN	TMSB10	2	2	2	63.6	63.6	63.6	5.0256	44	44	0	16.983								2139100
sp|Q5VTE0|EF1A3_HUMAN	EEF1A1P5	2	2	2	8.7	8.7	8.7	50.184	462	462;462;463	0	5.697																			2971300
sp|P68363|TBA1B_HUMAN	TUBA1B	3	3	3	14	14	14	50.151	451	451;448;449;449;451	0	31.349			3895100	2829000
sp|P68871|HBB_HUMAN	HBB	11	11	11	69.4	69.4	69.4	15.998	147	147;147;145;147;147;147;201	0	163.53	62848000	65007000	59540000	70277000	109220000	109400000	143310000	133280000	106580000	108680000	27142000	31734000	144240000	142510000	26682000	29680000	36297000	21278000	17050000	32879000
sp|P69905|HBA_HUMAN	HBA1	4	4	2	35.9	35.9	18.3	15.257	142	142	0	43.473	24791000	27055000	16196000		27669000	33996000	30101000	37168000	30107000	29774000		19281000	161110000	106330000		21032000
sp|P78324|SHPS1_HUMAN	SIRPA	4	4	4	11.5	11.5	11.5	54.966	504	504;398;398	0	9.0628														4335800				1862300
sp|P80108|PHLD_HUMAN	GPLD1	9	9	9	15.7	15.7	15.7	92.335	840	840	0	86.1							9224600	5287100	6290200	6013300
sp|P80188|NGAL_HUMAN	LCN2	7	7	7	46	46	46	22.588	198	198	0	120.92			6944900	7092600	5667600		8616500	8024700			34514000	26699000	31474000	26971000	19143000	22545000	12097000	10826000	10448000	6070700
sp|P80723|BASP1_HUMAN	BASP1	5	5	5	51.1	51.1	51.1	22.693	227	227	0	13.774					1355700						2941300			3606800
sp|P81605|DCD_HUMAN	DCD	6	6	6	47.3	47.3	47.3	11.284	110	110	0	128.37	186180000	183700000	235710000	236220000	188320000	168590000	124920000	107040000	88046000	81398000	148820000	139460000	80977000	77938000	119630000	101570000	236670000	183340000	191870000	188200000
sp|P98160|PGBM_HUMAN	HSPG2	13	13	13	3.7	3.7	3.7	468.83	4391	4391	0	114.63		14765000	16270000	15808000	13387000	11284000	19177000	19478000	15876000	18196000	28981000	33483000	16896000	24416000	21672000	21499000	9783600	18005000	18537000	10090000
sp|Q00325|MPCP_HUMAN	SLC25A3	1	1	1	10.8	10.8	10.8	40.094	362	362	0	37.457	9329500
sp|Q00610|CLH1_HUMAN	CLTC	1	1	1	1.6	1.6	1.6	191.61	1675	1675	0	9.2301							148730
sp|Q01082|SPTB2_HUMAN	SPTBN1	1	1	1	0.8	0.8	0.8	274.61	2364	2364	0.0074738	2.0399															6805000
sp|Q01459|DIAC_HUMAN	CTBS	4	4	4	11.4	11.4	11.4	43.759	385	385	0	20.464			3968300		4011400				5670600	5025900				10839000				11011000	11377000
sp|Q01469|FABP5_HUMAN	FABP5	13	13	13	73.3	73.3	73.3	15.164	135	135;101	0	176.5	19149000	18897000	35027000	26593000	21781000	17793000	4053400		3631500		82318000	43345000	5232800	22416000	21920000	31470000	15105000	92975000	131150000	14352000
sp|Q01650|LAT1_HUMAN	SLC7A5	1	1	1	5.7	5.7	5.7	55.01	507	507	0	16.507	2103600
sp|Q01813|PFKAP_HUMAN	PFKP	1	1	1	3.3	3.3	3.3	85.595	784	784	0	15.124											1693000
sp|Q02413|DSG1_HUMAN	DSG1	19	19	18	28.3	28.3	27.1	113.75	1049	1049	0	284.84	46990000	47689000	66922000	84423000	43432000	56725000	17963000	25912000	23749000	26597000	62553000	55258000	39685000	28310000	59791000	52026000	51872000	111070000	95917000	61521000
sp|Q02487|DSC2_HUMAN	DSC2	4	4	4	6.5	6.5	6.5	99.961	901	901	0	150.48			3667200				6038600		6871700	6401200							10735000	16286000	13455000
sp|Q02747|GUC2A_HUMAN	GUCA2A	5	5	5	54.8	54.8	54.8	12.388	115	115	0	31.898							10419000	6325400			21419000	30859000
sp|Q02818|NUCB1_HUMAN	NUCB1	8	8	8	19.3	19.3	19.3	53.879	461	461	0	24.032			3867800	3945500	4183000				6223600	5384000
sp|Q03591|FHR1_HUMAN	CFHR1	6	5	4	21.8	17.3	13.3	37.65	330	330;569	0	44.418					4758600				7107600	5122200
sp|Q04756|HGFA_HUMAN	HGFAC	3	3	3	5.6	5.6	5.6	70.681	655	655	0	14.75													5856200	6374100
sp|Q05925|HME1_HUMAN	EN1	1	1	1	3.8	3.8	3.8	40.114	392	392	0.0089286	1.9792																				77823000
sp|Q06033|ITIH3_HUMAN	ITIH3	13	13	10	14.4	14.4	12.8	99.848	890	890	0	103.7	6839600		3047200	6038300	7664000		41635000	31163000	11930000	13783000
sp|Q06141|REG3A_HUMAN	REG3A	4	4	4	36.6	36.6	36.6	19.395	175	175	0	10.545								2271300
sp|Q06481|APLP2_HUMAN	APLP2	23	23	22	29.1	29.1	28	86.955	763	763	0	273.7	27485000	13742000	35073000	21806000	78151000	59874000			73032000	72192000				13922000				4317500
sp|Q06830|PRDX1_HUMAN	PRDX1	7	7	4	45.7	45.7	30.7	22.11	199	199	0	95.172	45452000		13257000	16442000	11157000	10593000	4654100	7038500	7641000	6785500			8242800		11554000	12711000	7853800	18827000	13102000
sp|Q07954|LRP1_HUMAN	LRP1	2	2	2	0.4	0.4	0.4	504.6	4544	4544	0.0016502	2.8638										625080
sp|Q08188|TGM3_HUMAN	TGM3	8	8	8	15.2	15.2	15.2	76.631	693	693	0	113.1	6731300		10780000	6868800	7356200		3161200		4361500		10585000	10931000	3575600						10171000
sp|Q08380|LG3BP_HUMAN	LGALS3BP	11	11	11	26.8	26.8	26.8	65.33	585	585	0	204.77		9823800	7945900	8764800	10434000	10451000	9068400	15475000	7319500	8324600	11290000		12124000		22814000	18866000	7190500		8760200
sp|Q08397|LOXL1_HUMAN	LOXL1	1	1	1	2.1	2.1	2.1	63.109	574	574	0.0017065	3.2845																2499400
sp|Q08554|DSC1_HUMAN	DSC1	18	18	18	21.7	21.7	21.7	99.986	894	894	0	137.11	25678000	19029000	33545000	37818000	31287000	33206000	15198000	13246000	13083000	11845000	58709000	68148000	12166000	9901600	30404000	29280000	34838000	79479000	67695000	24379000
sp|Q08629|TICN1_HUMAN	SPOCK1	5	5	5	12.5	12.5	12.5	49.124	439	439;436	0	30.41									6271900				10190000			11071000
sp|Q12805|FBLN3_HUMAN	EFEMP1	17	17	17	43.6	43.6	43.6	54.64	493	493	0	252.77	37118000	40918000	31941000	36706000	38763000	35311000	37167000	38771000	68418000	66734000	25519000	32527000	37208000	41459000	20462000	29315000	32844000	26402000	21938000	49468000
sp|Q12841|FSTL1_HUMAN	FSTL1	15	15	15	50.3	50.3	50.3	34.985	308	308	0	323.31		10716000	14169000	14497000	27837000	16770000	6090200	6486700	36195000	31966000	8563100	14266000	16355000	18331000	9274300	9894300	9803400	9229900	5047600	9083700
sp|Q12860|CNTN1_HUMAN	CNTN1	7	7	7	8.3	8.3	8.3	113.32	1018	1018	0	17.756								2488500	6247900	6616800			7722300	8683000
sp|Q12873|CHD3_HUMAN	CHD3	1	1	1	0.5	0.5	0.5	226.59	2000	2000	0.0016051	2.5202																			7237200
sp|Q12907|LMAN2_HUMAN	LMAN2	3	3	3	9.3	9.3	9.3	40.228	356	356	0	11.02									2379400
sp|Q13162|PRDX4_HUMAN	PRDX4	4	2	2	18.8	11.8	11.8	30.54	271	271	0	13.62	3008300
sp|Q13219|PAPP1_HUMAN	PAPPA	1	1	1	0.9	0.9	0.9	180.97	1627	1627	0	4.5695								399600
sp|Q13228|SBP1_HUMAN	SELENBP1	3	3	3	8.9	8.9	8.9	52.39	472	472	0	7.9791									3629400
sp|Q13332|PTPRS_HUMAN	PTPRS	1	1	1	1.2	1.2	1.2	217.04	1948	1948	0	5.3847															3115800
sp|Q13449|LSAMP_HUMAN	LSAMP	8	8	8	27.8	27.8	27.8	37.393	338	338	0	69.043			11600000	8852700	18141000	13145000	6779800	8745200	16744000	14238000		11729000	17458000		31273000		10453000	9194200		7879400
sp|Q13510|ASAH1_HUMAN	ASAH1	1	1	1	3	3	3	44.659	395	395	0	4.4739																	946070
sp|Q13790|APOF_HUMAN	APOF	3	3	3	11.7	11.7	11.7	35.399	326	326	0	27.192			4495200		7311400		11232000	11733000		7837100
sp|Q13822|ENPP2_HUMAN	ENPP2	32	32	32	38.9	38.9	38.9	98.993	863	863	0	323.31	35294000	25700000	120710000	108140000	165480000	155450000	59335000	64435000	164580000	196880000	59097000	50458000	102320000	111260000	90709000	81103000	46778000	49069000	60072000	42640000
sp|Q13835|PKP1_HUMAN	PKP1	11	11	11	17	17	17	82.86	747	747	0	167.27	3343600		11156000	12655000	5430300	5401200			2434900		3854700							38742000	77648000
sp|Q13885|TBB2A_HUMAN	TUBB2A	1	1	1	3.6	3.6	3.6	49.906	445	445	0.0016155	2.5772				1812800
sp|Q14055|CO9A2_HUMAN	COL9A2	3	3	3	4.1	4.1	4.1	65.13	689	689	0	48.726	15178000		7464000	9992200	20483000	18932000			21547000	23149000					16194000	15192000
sp|Q14118|DAG1_HUMAN	DAG1	4	4	4	8.7	8.7	8.7	97.44	895	895	0	49.231			10017000	7264600	8483400		3716800		15777000	13166000
sp|Q14508|WFDC2_HUMAN	WFDC2	3	3	3	45.2	45.2	45.2	12.993	124	124	0	9.9069								5170900	4628500	5242100				25445000
sp|Q14515|SPRL1_HUMAN	SPARCL1	15	15	15	31.6	31.6	31.6	75.207	664	664	0	207.35			17964000	15841000	19365000	20185000	3247200		44473000	37992000			3766300
sp|Q14520|HABP2_HUMAN	HABP2	9	9	9	20.7	20.7	20.7	62.671	560	560	0	116.08	10909000				7120000		6605700	10998000	5738300	8185400				8081600		8353800	6974400
sp|Q14574|DSC3_HUMAN	DSC3	13	13	13	13.8	13.8	13.8	99.968	896	896	0	67.909	16784000		13183000	17430000	17054000	18452000	10730000	7948700	13326000	16214000	41749000	42684000	62156000	67879000	65061000	72516000	33213000	47386000	44254000	26074000
sp|Q14624|ITIH4_HUMAN	ITIH4	45	45	45	47.6	47.6	47.6	103.36	930	930;916	0	323.31	176700000	170130000	120530000	127570000	243100000	190030000	373570000	361640000	305430000	283000000	60871000	46278000	39030000	50792000	11898000	12179000	132170000	47259000	51452000	114770000
sp|Q14766|LTBP1_HUMAN	LTBP1	2	2	2	2	2	2	186.79	1721	1721	0	20.334											15501000	16771000
sp|Q14767|LTBP2_HUMAN	LTBP2	24	24	24	17.8	17.8	17.8	195.05	1821	1821	0	177.35	26853000	37226000	16470000	19087000	21495000	18498000	23712000	19917000	26564000	21347000	48827000	56091000	69296000	69592000	72822000	89906000	11171000	50144000	55393000	21281000
sp|Q15113|PCOC1_HUMAN	PCOLCE	10	10	10	32.5	32.5	32.5	47.972	449	449	0	38.053					3960900	5444600	3578300		9325800	5688900	15856000		36524000	23732000		16225000		19621000	24375000
sp|Q15517|CDSN_HUMAN	CDSN	6	6	6	24.6	24.6	24.6	51.522	529	529	0	28.41		15863000		17859000	11338000			7513100		7923300	9710900	28032000		4493600	9289200			32281000	17940000	13010000
sp|Q15582|BGH3_HUMAN	TGFBI	13	13	13	26.1	26.1	26.1	74.68	683	683	0	104.35	5916400	4791900	4719900	4191600	7265300		6961200	4443400	14333000	6226000	7864100	6184500	15023000	13918000	6436000	7899000	6649100	12139000	10255000	6894800
sp|Q15828|CYTM_HUMAN	CST6	5	5	5	43	43	43	16.511	149	149	0	42.004							16801000	16037000	8378100	7885700	40648000	50320000		15346000			9660700	17920000	16428000
sp|Q16270|IBP7_HUMAN	IGFBP7	15	15	15	53.9	53.9	53.9	29.13	282	282	0	323.31	169330000	173220000	124020000	140470000	226010000	157330000	158290000	162400000	215150000	214100000	490950000	428840000	782310000	710990000	823540000	655640000	373980000	492090000	495890000	354110000
sp|Q16610|ECM1_HUMAN	ECM1	18	18	18	46.9	46.9	46.9	60.673	540	540	0	266.21	18421000	9679300	32213000	30497000	29782000	37185000	15261000	22678000	42147000	39665000	101370000	94152000	132420000	128780000	103300000	108480000	51076000	90128000	91465000	44647000
sp|Q16627|CCL14_HUMAN	CCL14	4	4	4	44.1	44.1	44.1	10.678	93	93	0	15.028														10797000		13572000
sp|Q16777|H2A2C_HUMAN	HIST2H2AC	3	1	1	44.2	22.5	22.5	13.988	129	129;130	0	33.056	11131000		4258500
sp|Q17R60|IMPG1_HUMAN	IMPG1	5	5	5	7.7	7.7	7.7	89.386	797	797	0	46.839					14046000				13149000	13433000						24030000
sp|Q4KMG0|CDON_HUMAN	CDON	1	1	1	1.3	1.3	1.3	139.15	1287	1287	0	5.8104															938810
sp|Q8IUC0|KR131_HUMAN	KRTAP13-1	1	1	1	7	7	7	18.32	172	172;175	0	14.118				94790000
sp|Q53EL9|SEZ6_HUMAN	SEZ6	10	10	10	16.4	16.4	16.4	107.42	994	994	0	81.249									13965000	13095000
sp|Q53RT3|APRV1_HUMAN	ASPRV1	1	1	1	3.8	3.8	3.8	36.991	343	343	0.0016694	2.9293																			3232300
sp|Q562R1|ACTBL_HUMAN	ACTBL2	5	1	1	19.1	4.8	4.8	42.003	376	376	0.0015699	2.3524						15515000
sp|Q5KU26|COL12_HUMAN	COLEC12	4	4	4	7.5	7.5	7.5	81.514	742	742	0	12.956									8343200	6885200				13226000
sp|Q5T749|KPRP_HUMAN	KPRP	14	14	14	35.6	35.6	35.6	64.135	579	579	0	267.25	50622000	46705000	59571000	62842000	37922000	41192000	16952000	12401000	18531000	18441000	61625000	56905000					45902000	67197000	57363000	45377000
sp|Q5T750|XP32_HUMAN	XP32	4	4	4	14.4	14.4	14.4	26.238	250	250	0	7.7839				5281200
sp|Q69YZ2|T200B_HUMAN	TMEM200B	1	1	1	3.3	3.3	3.3	32.749	307	307	0.0016639	2.8999																			8497300
sp|Q6EMK4|VASN_HUMAN	VASN	5	5	5	10.1	10.1	10.1	71.712	673	673	0	132.67				13134000		10047000	7768400	8687400	16108000	15112000		14021000	30827000	31598000					20920000	8385400
sp|Q6PL18|ATAD2_HUMAN	ATAD2	1	1	1	1.2	1.2	1.2	158.55	1390	1390	0	4.9251
sp|Q6UWP8|SBSN_HUMAN	SBSN	5	5	5	20.8	20.8	20.8	60.54	590	590	0	23.367	4389700		5929500	3399300	2244900		2909300		2714500	2742400	6537500		2909800	4167500				3453800	7009300	4871900
sp|Q6UX71|PXDC2_HUMAN	PLXDC2	4	4	4	8.7	8.7	8.7	59.582	529	529	0	19.948									2988600	2691800	3970200		9788200	9842500			2089700	3789700
sp|Q6UXB8|PI16_HUMAN	PI16	2	2	2	7.1	7.1	7.1	49.471	463	463	0	10.847																			5816400
sp|Q6UXD5|SE6L2_HUMAN	SEZ6L2	2	2	2	3	3	3	97.559	910	910	0.0060976	2.1147															705480
sp|Q6ZVX7|FBX50_HUMAN	NCCRP1	3	3	3	16	16	16	30.847	275	275	0	16.816																		4018000
sp|Q71DI3|H32_HUMAN	HIST2H3A	2	2	2	28.7	28.7	28.7	15.388	136	136;135;136;136;136	0	24.616	5101100				1147700
sp|Q76M96|CCD80_HUMAN	CCDC80	2	2	2	2.6	2.6	2.6	108.17	950	950	0	10.68													1878000
sp|Q7Z3B1|NEGR1_HUMAN	NEGR1	4	4	4	22	22	22	38.719	354	354	0	112.22			6383400		5434000				11034000	8404600			13490000	12912000		17191000
sp|Q7Z7G0|TARSH_HUMAN	ABI3BP	6	6	6	8.1	8.1	8.1	118.64	1075	1075	0	107.57		9583500	4427600	5327400	6560300	8698900	6171700	7354200	12836000	10454000	14346000	15001000	16107000	16209000	14661000		9185800	14915000	18045000
sp|Q7Z7M0|MEGF8_HUMAN	MEGF8	2	2	2	0.9	0.9	0.9	303.1	2845	2845	0	5.5086						941330
sp|Q86SJ6|DSG4_HUMAN	DSG4	2	1	1	2.8	1.5	1.5	113.82	1040	1040	0	3.9066			4742600
sp|Q86UD1|OAF_HUMAN	OAF	3	3	3	10.6	10.6	10.6	30.688	273	273	0	6.6041									4337800
sp|Q86UX2|ITIH5_HUMAN	ITIH5	4	4	4	5.6	5.6	5.6	104.58	942	942	0	33.358									4865300
sp|Q86VB7|C163A_HUMAN	CD163	2	2	2	2.6	2.6	2.6	125.45	1156	1156	0.0016367	2.7184									1595100
sp|Q86X29|LSR_HUMAN	LSR	2	2	2	3.9	3.9	3.9	71.438	649	649	0	5.32								4381900				5445300
sp|Q86Y22|CONA1_HUMAN	COL23A1	1	1	1	2.2	2.2	2.2	51.943	540	540	0.0016807	3.0471									752890
sp|Q86Y38|XYLT1_HUMAN	XYLT1	1	1	1	2	2	2	107.57	959	959	0	4.309																				1381500
sp|Q8IUC1|KR111_HUMAN	KRTAP11-1	2	2	2	7.4	7.4	7.4	17.085	163	163	0	67.608			471530000	44156000
sp|Q8IVN3|MSTN1_HUMAN	MUSTN1	1	1	1	14.6	14.6	14.6	8.911	82	82	0.001675	2.994
sp|Q8IW75|SPA12_HUMAN	SERPINA12	2	2	2	5.1	5.1	5.1	47.174	414	414	0	3.8273																			2229700
sp|Q8IWU5|SULF2_HUMAN	SULF2	2	2	2	2.5	2.5	2.5	100.45	870	870	0	16.77						4925100	8573100	10832000	5235200		21981000							11504000	13890000
sp|Q8IWV2|CNTN4_HUMAN	CNTN4	2	2	2	2	2	2	113.45	1026	1026	0.0016529	2.8778					1180000
sp|Q8IZJ3|CPMD8_HUMAN	CPAMD8	14	14	14	11.8	11.8	11.8	206.7	1885	1885	0	106.19					4943200				7945500	9535600
sp|Q8N114|SHSA5_HUMAN	SHISA5	3	3	3	15	15	15	25.582	240	240	0	81.491	8739400		9325600	10065000			37352000		13665000	12211000	49069000	39425000	31355000		40982000	33487000		23001000	19165000	15039000
sp|Q8N2S1|LTBP4_HUMAN	LTBP4	2	2	2	1.9	1.9	1.9	173.43	1624	1624	0	7.5025											8448300
sp|Q8N3J6|CADM2_HUMAN	CADM2	4	4	4	12.4	12.4	12.4	47.553	435	435	0	11.728	4953200			4792100	4724700		3610200		9757200	8486700			13579000	6453400			5443000
sp|Q8N4C8|MINK1_HUMAN	MINK1	1	1	1	1.7	1.7	1.7	149.82	1332	1332	0.0061069	2.119									1298100
sp|Q8NBJ4|GOLM1_HUMAN	GOLM1	3	3	3	8.7	8.7	8.7	45.333	401	401	0	12.132															9463700	8224900
sp|Q8NDA2|HMCN2_HUMAN	HMCN2	2	2	2	0.4	0.4	0.4	541.97	5059	5059	0.0016077	2.5254									1819200
sp|Q8NFZ8|CADM4_HUMAN	CADM4	4	4	4	16.2	16.2	16.2	42.785	388	388	0	31.102													4919000	5504100	4966900
sp|Q8NHP8|PLBL2_HUMAN	PLBD2	2	2	2	4.8	4.8	4.8	65.471	589	589	0.0016722	2.9729															4774000
sp|Q8TAG5|VTM2A_HUMAN	VSTM2A	3	3	3	20.8	20.8	20.8	25.833	236	236	0	35.151									5919700
sp|Q8TBP5|F174A_HUMAN	FAM174A	1	1	1	4.7	4.7	4.7	19.954	190	190	0.0061162	2.1238																				824820
sp|Q8TCZ2|C99L2_HUMAN	CD99L2	1	1	1	7.6	7.6	7.6	27.986	262	262	0	3.5916																2875700
sp|Q8TDL5|BPIB1_HUMAN	BPIFB1	1	1	1	2.7	2.7	2.7	52.441	484	484	0	8.1474						1223600
sp|Q8TF72|SHRM3_HUMAN	SHROOM3	1	1	1	0.5	0.5	0.5	216.85	1996	1996	0	3.3708																			11336000
sp|Q8WVV4|POF1B_HUMAN	POF1B	5	5	5	10.2	10.2	10.2	68.064	589	589	0	17.813			3938000
sp|Q8WWY7|WFD12_HUMAN	WFDC12	1	1	1	9	9	9	12.05	111	111	0.0060241	2.0676												3042200
sp|Q8WXD2|SCG3_HUMAN	SCG3	6	6	6	23.1	23.1	23.1	53.005	468	468	0	32.304			5230500		4305200				6166600							6830300
sp|Q8WZ42|TITIN_HUMAN	TTN	1	1	1	0.1	0.1	0.1	3816	34350	34350	0.0016026	2.5052									3343000
sp|Q92520|FAM3C_HUMAN	FAM3C	14	14	14	61.2	61.2	61.2	24.68	227	227	0	194.23	27388000	27314000	31302000	26417000	35689000	29574000	19111000	12017000	33955000	43338000	44437000	41399000	69400000	67805000	75597000	65911000	11116000	21520000	23862000	14098000
sp|Q92563|TICN2_HUMAN	SPOCK2	4	4	4	9.4	9.4	9.4	46.779	424	424	0	6.8315					4356800				3059200	3041100
sp|Q92688|AN32B_HUMAN	ANP32B	1	1	1	13.5	13.5	13.5	28.787	251	251	0	10.944			1239800
sp|Q92743|HTRA1_HUMAN	HTRA1	2	2	2	6.2	6.2	6.2	51.286	480	480	0	4.4409																		1206700
sp|Q92765|SFRP3_HUMAN	FRZB	11	11	11	39.1	39.1	39.1	36.254	325	325	0	57.948				9006900	14495000		10410000	13131000	18944000	15594000	39889000	36321000	57098000	62687000	68800000	69098000	26513000	32108000	42043000
sp|Q92820|GGH_HUMAN	GGH	5	5	5	16.4	16.4	16.4	35.964	318	318	0	11.534													2410800
sp|Q92823|NRCAM_HUMAN	NRCAM	13	13	13	15.3	15.3	15.3	143.89	1304	1304	0	106.05				5897300	13491000	8200400	3360600	6165200	18266000	19802000	6772700		12333000	16946000	5002200		4646900		6416900
sp|Q92859|NEO1_HUMAN	NEO1	1	1	1	1.5	1.5	1.5	160.01	1461	1461	0.0016103	2.5384
sp|Q92954|PRG4_HUMAN	PRG4	2	2	2	1.7	1.7	1.7	151.06	1404	1404	0.0016667	2.9019								4054000
sp|Q969E1|LEAP2_HUMAN	LEAP2	1	1	1	26	26	26	8.8135	77	77	0	8.9718								13532000
sp|Q96FE7|P3IP1_HUMAN	PIK3IP1	2	2	2	9.9	9.9	9.9	28.248	263	263	0	48.886					5593800					2913500				12500000
sp|Q96IY4|CBPB2_HUMAN	CPB2	7	7	7	22.9	22.9	22.9	48.424	423	423	0	173.39	9042400	6669800	5789900	5899900	9314800	10690000	12867000	15309000	12695000	12715000				13193000				6629700		8309300
sp|Q96JP9|CDHR1_HUMAN	CDHR1	2	2	2	2.6	2.6	2.6	93.594	859	859	0	46.951															24034000
sp|Q96KG7|MEG10_HUMAN	MEGF10	10	10	10	14.2	14.2	14.2	122.2	1140	1140	0	41.704									11491000	12156000	18783000		30909000			18048000
sp|Q96KN2|CNDP1_HUMAN	CNDP1	4	4	4	13	13	13	56.705	507	507	0	98.515			3959100		6169900	6128000			6620400
sp|Q96NZ9|PRAP1_HUMAN	PRAP1	1	1	1	13.9	13.9	13.9	17.207	151	151	0	4.2899																6842300
sp|Q96P63|SPB12_HUMAN	SERPINB12	4	4	4	12.6	12.6	12.6	46.276	405	405	0	9.4278			5453200
sp|Q96PD5|PGRP2_HUMAN	PGLYRP2	14	14	14	31.1	31.1	31.1	62.216	576	576;591	0	277.48	18874000	22126000	15605000	18831000	25445000	9836800	39672000	43695000	32049000	35399000	4439500						18122000		6193400	17613000
sp|Q96PG2|M4A10_HUMAN	MS4A10	1	1	1	3.4	3.4	3.4	29.747	267	267	0.0060332	2.0749																	4419700
sp|Q96S96|PEBP4_HUMAN	PEBP4	10	10	10	52.4	52.4	52.4	25.733	227	227	0	143.31			16944000	18261000	23399000		21965000	19019000	29427000	29522000	35329000	37000000	33050000		50379000	49512000	17636000	28967000	25454000
sp|Q99497|PARK7_HUMAN	PARK7	2	2	2	16.4	16.4	16.4	19.891	189	189	0	5.1709										3688000
sp|Q99574|NEUS_HUMAN	SERPINI1	5	5	5	12.2	12.2	12.2	46.426	410	410	0	35.111			8103800	5981600	7950200	6590900			12883000	10844000
sp|Q99969|RARR2_HUMAN	RARRES2	6	6	6	38.7	38.7	38.7	18.617	163	163	0	25.552					5311800				7212200		10805000	13930000	31540000	29683000	22158000	21271000
sp|Q99972|MYOC_HUMAN	MYOC	8	8	8	18.5	18.5	18.5	56.971	504	504	0	106.84			9485900	5215400	14420000	11848000			5391900	5409600
sp|Q9BQT9|CSTN3_HUMAN	CLSTN3	1	1	1	1.9	1.9	1.9	106.1	956	956	0.0015674	2.3038																2522900
sp|Q9BSG5|RTBDN_HUMAN	RTBDN	6	6	6	34.1	34.1	34.1	24.615	229	229	0	160							8182700		11569000	7840300	31793000	30226000	69881000	59304000	115180000	106360000		13061000	19204000
sp|Q9BTY2|FUCO2_HUMAN	FUCA2	1	1	1	3.2	3.2	3.2	54.066	467	467	0.0016234	2.615										468900
sp|Q9BU40|CRDL1_HUMAN	CHRDL1	2	2	2	7.7	7.7	7.7	52.025	456	456	0	58.58						11896000	11413000		14082000		27212000	17521000	67492000			27617000	17386000		30965000
sp|Q9BWP8|COL11_HUMAN	COLEC11	1	1	1	4.1	4.1	4.1	28.665	271	271	0.0017094	3.2908
sp|Q9BXJ4|C1QT3_HUMAN	C1QTNF3	1	1	1	5.3	5.3	5.3	26.994	246	246	0.0060423	2.0842									396140
sp|Q9BXP8|PAPP2_HUMAN	PAPPA2	10	10	10	9.7	9.7	9.7	198.54	1791	1791	0	79.408									9170100	7698400
sp|Q9BXU0|TEX12_HUMAN	TEX12	1	1	1	13	13	13	14.107	123	123	0.0060514	2.0883								1325600
sp|Q9BXX0|EMIL2_HUMAN	EMILIN2	1	1	1	1.6	1.6	1.6	115.69	1053	1053	0	7.9779
sp|Q9BY67|CADM1_HUMAN	CADM1	5	5	5	21.9	21.9	21.9	48.509	442	442	0	39.39				4967600	7575700
sp|Q9BYH1|SE6L1_HUMAN	SEZ6L	3	3	3	6.4	6.4	6.4	111.78	1024	1024	0	6.5798									561160
sp|Q9BYJ0|FGFP2_HUMAN	FGFBP2	1	1	1	4.9	4.9	4.9	24.581	223	223	0.0046296	2.1924																			2031400
sp|Q9BZV3|IMPG2_HUMAN	IMPG2	2	2	2	1.6	1.6	1.6	138.62	1241	1241	0	70.393	32143000	34633000	56760000	60091000	35629000	62760000	24976000	16592000	34053000	48377000	89146000	83838000	60241000	49905000	358910000		66286000	91398000	53890000	98451000
sp|Q9GZM5|YIPF3_HUMAN	YIPF3	1	1	1	2.9	2.9	2.9	38.247	350	350	0.0089153	1.975																19268000
sp|Q9GZX9|TWSG1_HUMAN	TWSG1	3	3	3	19.7	19.7	19.7	25.017	223	223	0	15.062									4490900
sp|Q9H1Z8|AUGN_HUMAN	ECRG4	1	1	1	10.8	10.8	10.8	17.183	148	148	0.0015601	2.2731															6070000
sp|Q9H299|SH3L3_HUMAN	SH3BGRL3	1	1	1	10.8	10.8	10.8	10.438	93	93	0	9.8247														2952300
sp|Q9HC57|WFDC1_HUMAN	WFDC1	3	3	3	12.3	12.3	12.3	23.976	220	220	0	3.5382													290510
sp|Q9HC84|MUC5B_HUMAN	MUC5B	1	1	1	1.1	1.1	1.1	596.33	5762	5762	0	12.676
sp|Q9HCB6|SPON1_HUMAN	SPON1	16	16	16	25	25	25	90.973	807	807	0	185.86	23740000	20677000	25447000	17468000	22885000	23842000	17891000	11858000	27381000	30556000	41446000	42444000	62433000	56992000	38165000	46980000	26478000	38362000	46737000	23415000
sp|Q9HCQ7|NPVF_HUMAN	NPVF	2	2	2	12.2	12.2	12.2	22.308	196	196	0	15.986														8930500
sp|Q9HCY8|S10AE_HUMAN	S100A14	3	3	3	39.4	39.4	39.4	11.662	104	104	0	8.1727				1452700
sp|Q9NP84|TNR12_HUMAN	TNFRSF12A	1	1	1	15.5	15.5	15.5	13.911	129	129	0	4.5082																4462900
sp|Q9NPF0|CD320_HUMAN	CD320	1	1	1	3.9	3.9	3.9	28.991	282	282	0.006006	2.058											1341300
sp|Q9NQ38|ISK5_HUMAN	SPINK5	17	17	17	19.8	19.8	19.8	120.71	1064	1064	0	113.79							3709900	6206500			52435000	83860000
sp|Q9NQ79|CRAC1_HUMAN	CRTAC1	15	15	15	27.2	27.2	27.2	71.42	661	661	0	174.84	32360000	26013000	25056000	37974000	43402000	21798000	28551000	22326000	48450000	42475000	51200000	54591000	104140000	92492000	61353000	51794000	39275000	73474000	72581000	46823000
sp|Q9NQX7|ITM2C_HUMAN	ITM2C	1	1	1	6	6	6	30.223	267	267	0.001626	2.6397																	1080000
sp|Q9NR09|BIRC6_HUMAN	BIRC6	1	1	1	0.3	0.3	0.3	530.25	4857	4857	0.005988	2.0565													103000000
sp|Q9NR30|DDX21_HUMAN	DDX21	1	1	1	3.6	3.6	3.6	87.343	783	783	0	3.4442	1148900
sp|Q9NRR1|CYTL1_HUMAN	CYTL1	2	2	2	17.6	17.6	17.6	15.577	136	136	0	4.2623													6014300
sp|Q9NRX4|PHP14_HUMAN	PHPT1	1	1	1	16	16	16	13.832	125	125	0	12.989										483540
sp|Q9NYX4|CALY_HUMAN	CALY	1	1	1	6	6	6	23.433	217	217	0	5.6399																7678100
sp|Q9NZH8|IL36G_HUMAN	IL36G	1	1	1	7.1	7.1	7.1	18.721	169	169	0.0016129	2.5644											1723800
sp|Q9NZP8|C1RL_HUMAN	C1RL	4	3	3	11.3	9.4	9.4	53.498	487	487	0	16.822							2768200		1991200	2746300
sp|Q9NZT1|CALL5_HUMAN	CALML5	16	16	16	81.5	81.5	81.5	15.892	146	146	0	323.31	82242000	105380000	95334000	98026000	66297000	58852000	73356000	61443000	34861000	36572000	148230000	154760000	66180000	69883000	138350000	136690000	50780000	70341000	59999000	46567000
sp|Q9P0K1|ADA22_HUMAN	ADAM22	1	1	1	1.7	1.7	1.7	100.43	906	906	0.0015898	2.4603										338530
sp|Q9P121|NTRI_HUMAN	NTM	7	7	7	27	27	27	37.971	344	344	0	164.33					6275000				8354800	11702000	11105000		16582000	18638000	17654000	17887000	8450200		10776000
sp|Q9P265|DIP2B_HUMAN	DIP2B	1	1	1	1.1	1.1	1.1	171.49	1576	1576	0.0015576	2.2436																	16439000
sp|Q9UBM4|OPT_HUMAN	OPTC	12	12	12	37	37	37	37.26	332	332	0	197.43		17132000	17511000	15222000	25630000	20546000	4507500	4412400	34497000	39917000							12669000			12737000
sp|Q9UBP4|DKK3_HUMAN	DKK3	8	8	8	33.4	33.4	33.4	38.39	350	350	0	75.144	68047000	76934000	25801000	31252000	46395000	69693000		13198000	18693000	19725000	13668000	11992000	13793000	11302000		30146000	25684000		8050400	28124000
sp|Q9UBR2|CATZ_HUMAN	CTSZ	4	4	4	18.2	18.2	18.2	33.868	303	303	0	40.186			8323800	12253000	12332000	12482000	3478700	4104400	9215500	14395000			13201000	12049000					6842200
sp|Q9UBX7|KLK11_HUMAN	KLK11	1	1	1	3.9	3.9	3.9	31.059	282	282	0	3.6519																		3105800
sp|Q9UGM3|DMBT1_HUMAN	DMBT1	1	1	1	7	7	7	260.73	2413	2413	0	3.9493												2573400
sp|Q9UGM5|FETUB_HUMAN	FETUB	6	6	6	20.4	20.4	20.4	42.054	382	382	0	37.119					4063400			5513900
sp|Q9UHF0|TKNK_HUMAN	TAC3	1	1	1	18.2	18.2	18.2	13.438	121	121	0	3.8035																				3405000
sp|Q9UHG2|PCS1N_HUMAN	PCSK1N	3	3	3	20	20	20	27.372	260	260	0	63.253		15701000		11288000			9555900	7704900	11117000	12014000	21064000	32963000			49891000	57951000		12062000		12638000
sp|Q9UHI8|ATS1_HUMAN	ADAMTS1	1	1	1	2.2	2.2	2.2	105.36	967	967	0	4.2654															1867300
sp|Q9UHL4|DPP2_HUMAN	DPP7	7	7	7	17.1	17.1	17.1	54.341	492	492	0	42.837				4039700					6051400									4096700
sp|Q9UI42|CBPA4_HUMAN	CPA4	3	3	3	11.2	11.2	11.2	47.351	421	421	0	11.711										692990
sp|Q9UK55|ZPI_HUMAN	SERPINA10	4	4	4	10.6	10.6	10.6	50.706	444	444	0	14.765								2486400
sp|Q9ULI3|HEG1_HUMAN	HEG1	1	1	1	1.3	1.3	1.3	147.46	1381	1381	0	7.2493																4052200
sp|Q9UM22|EPDR1_HUMAN	EPDR1	1	1	1	4.9	4.9	4.9	25.437	224	224	0	5.8544														2492600
sp|Q9Y287|ITM2B_HUMAN	ITM2B	3	3	3	8.6	8.6	8.6	30.338	266	266	0	9.6339	44231000	40246000	31095000	25596000	57387000	56087000	28363000	22139000	48989000	43214000	72767000	70660000		69277000	136770000	123820000	64974000	50666000	50213000
sp|Q9Y577|TRI17_HUMAN	TRIM17	1	1	1	2.7	2.7	2.7	54.418	477	477	0.0016863	3.126													2884600
sp|Q9Y5W5|WIF1_HUMAN	WIF1	5	5	5	21.6	21.6	21.6	41.527	379	379	0	44.352					3054000				3129100		4036200		5825300	6529600	6180100		7374900		8158900
sp|Q9Y5Y7|LYVE1_HUMAN	LYVE1	1	1	1	5.3	5.3	5.3	35.213	322	322	0	12.468																			5253800
sp|Q9Y646|CBPQ_HUMAN	CPQ	4	4	4	11.2	11.2	11.2	51.887	472	472	0	44.839		3782600	4434900	3745300	5757300	5356500	4387700		7599600	8321500			8504700	8384200	6062400			5618200
sp|Q9Y6R7|FCGBP_HUMAN	FCGBP	46	46	46	20.3	20.3	20.3	572.01	5405	5405	0	323.31	7715400		7912900		8293600	7643200	7231200	5784900	115930000	107370000	11500000	12862000	14523000	17192000			9505500	11095000	9930200	5254000
