# Supplementary material for: Proteome alterations in the aqueous humor reflect structural and functional phenotypes in patients with advanced normal-tension glaucoma
Source: Sci Rep. 2022 Jan 24;12:1221. doi: 10.1038/s41598-022-05273-0 (PMC8786875; doi:10.1038/s41598-022-05273-0)
Supplement: Supplementary file 5 — Supplementary Information 5. [file 41598_2022_5273_MOESM5_ESM.xlsx]

## Sheet: Supplementary Table S2
Table S3. Total list of differentially expressed proteins (DEPs) between NTG and control samples by label-free quantification (fold change > 1.3, P value < 0.05).
Up-regulated DEPs				Down-regulated DEPs
Protein IDs	Gene Name	Fold change (Glaucoma/Control)	P value (T-test)	Protein IDs	Gene Name	Fold change (Glaucoma/Control)	P value (T-test)
sp|Q06033|ITIH3_HUMAN	ITIH3	4.17612	0.0386289	sp|Q9UBP4|DKK3_HUMAN	DKK3	0.39234	0.00651007
sp|P02760|AMBP_HUMAN	AMBP	3.66192	0.0208024	sp|P15924|DESP_HUMAN	DSP	0.407754	0.00379211
sp|P18065|IBP2_HUMAN	IGFBP2	3.50683	0.00823285	sp|P14923|PLAK_HUMAN	JUP	0.454375	0.0031227
sp|P01034|CYTC_HUMAN	CST3	2.88996	0.015182	sp|Q06830|PRDX1_HUMAN	PRDX1	0.490198	0.0406792
sp|P61626|LYSC_HUMAN	LYZ	2.80522	0.00477414	sp|P02763|A1AG1_HUMAN	ORM1	0.53457	0.0035242
sp|P00746|CFAD_HUMAN	CFD	2.7609	0.00165623	sp|P81605|DCD_HUMAN	DCD	0.535221	1.03023e-07
sp|P05060|SCG1_HUMAN	CHGB	2.63443	0.0128693	sp|P06733|ENOA_HUMAN	ENO1	0.569161	0.000970589
sp|P80188|NGAL_HUMAN	LCN2	2.63309	0.00247376	sp|P04406|G3P_HUMAN	GAPDH	0.581116	0.00351406
sp|P22692|IBP4_HUMAN	IGFBP4	2.43	0.0110508	sp|Q02413|DSG1_HUMAN	DSG1	0.587859	0.00373782
sp|P34096|RNAS4_HUMAN	RNASE4	2.34587	0.000178558	sp|P04264|K2C1_HUMAN	KRT1	0.589528	0.00532047
sp|Q8N114|SHSA5_HUMAN	SHISA5	2.26354	0.00293807	sp|Q5T749|KPRP_HUMAN	KPRP	0.598593	0.0365049
sp|P01031|CO5_HUMAN	C5	2.07293	0.00283583
sp|P31025|LCN1_HUMAN	LCN1	2.00408	0.0218442
sp|P00736|C1R_HUMAN	C1R	2.00369	0.0136831
sp|O43866|CD5L_HUMAN	CD5L	1.95979	0.0327815
sp|P02749|APOH_HUMAN	APOH	1.9322	0.0208278
sp|Q92520|FAM3C_HUMAN	FAM3C	1.90499	0.00535023
sp|P07998|RNAS1_HUMAN	RNASE1	1.88872	0.0192639
sp|P10643|CO7_HUMAN	C7	1.83457	0.0241061
sp|P62987|RL40_HUMAN	UBA52	1.8258	0.0305225
sp|Q16610|ECM1_HUMAN	ECM1	1.81169	0.0245285
sp|Q14767|LTBP2_HUMAN	LTBP2	1.7941	0.0164829
sp|P61769|B2MG_HUMAN	B2M	1.79368	0.027756
sp|P16870|CBPE_HUMAN	CPE	1.78183	0.0187291
sp|P41222|PTGDS_HUMAN	PTGDS	1.7557	0.0144691
sp|Q16270|IBP7_HUMAN	IGFBP7	1.71524	0.0317394
sp|Q96IY4|CBPB2_HUMAN	CPB2	1.71377	1.32378e-05
sp|Q9P121|NTRI_HUMAN	NTM	1.71291	0.00993764
sp|P16035|TIMP2_HUMAN	TIMP2	1.67956	0.0317535
sp|P08294|SODE_HUMAN	SOD3	1.65892	0.0159597
sp|P05408|7B2_HUMAN	SCG5	1.61981	0.039084
sp|P24592|IBP6_HUMAN	IGFBP6	1.58912	0.0271614
sp|P05546|HEP2_HUMAN	SERPIND1	1.58068	0.0021906
sp|P10451|OSTP_HUMAN	SPP1	1.57831	0.0235766
sp|Q96S96|PEBP4_HUMAN	PEBP4	1.55723	0.00614601
sp|P05156|CFAI_HUMAN	CFI	1.55517	0.0341405
sp|P98160|PGBM_HUMAN	HSPG2	1.54543	0.00100549
sp|P02753|RET4_HUMAN	RBP4	1.52423	0.0190096
sp|Q9Y646|CBPQ_HUMAN	CPQ	1.50759	0.00711625
sp|O75326|SEM7A_HUMAN	SEMA7A	1.5006	0.0296447
sp|P13987|CD59_HUMAN	CD59	1.49993	0.0337835
sp|P07711|CATL1_HUMAN	CTSL	1.49424	0.0473245
sp|P00441|SODC_HUMAN	SOD1	1.45524	0.0340183
sp|Q08380|LG3BP_HUMAN	LGALS3BP	1.4537	0.0370073
sp|P00748|FA12_HUMAN	F12	1.45246	0.00344764
sp|P00742|FA10_HUMAN	F10	1.42015	0.0103485
sp|O14773|TPP1_HUMAN	TPP1	1.4174	0.0435346
sp|P00751|CFAB_HUMAN	CFB	1.39937	0.0254216
sp|Q9HCB6|SPON1_HUMAN	SPON1	1.39805	0.0430304
sp|P06310|KV230_HUMAN	IGKV2-30	1.34343	0.0388491
