# Supplementary material for: Proteome alterations in the aqueous humor reflect structural and functional phenotypes in patients with advanced normal-tension glaucoma
Source: Sci Rep. 2022 Jan 24;12:1221. doi: 10.1038/s41598-022-05273-0 (PMC8786875; doi:10.1038/s41598-022-05273-0)
Supplement: Supplementary file 6 — Supplementary Information 6. [file 41598_2022_5273_MOESM6_ESM.xlsx]

## Sheet: Supplementary Table 3A
Table S4. Gene ontology and pathway enrichment analysis of a DEPs in NTG using g:Profiler. (A) Molecular function, (B) Biological process, (C) Reactome pathway are listed.
source	term_name	term_id	adjusted_p_value	intersections
GO:MF	serine-type endopeptidase activity	GO:0004252	3.18815e-05	CFD,C1R,CD5L,CFI,F12,F10,TPP1,CFB
GO:MF	endopeptidase inhibitor activity	GO:0004866	5.4857e-05	ITIH3,AMBP,CST3,C5,LCN1,TIMP2,SERPIND1,GAPDH
GO:MF	peptidase activity	GO:0008233	6.31588e-05	CFD,C1R,CD5L,CPE,CPB2,CFI,CPQ,CTSL,F12,F10,TPP1,CFB,DCD
GO:MF	peptidase inhibitor activity	GO:0030414	7.39397e-05	ITIH3,AMBP,CST3,C5,LCN1,TIMP2,SERPIND1,GAPDH
GO:MF	endopeptidase regulator activity	GO:0061135	7.39397e-05	ITIH3,AMBP,CST3,C5,LCN1,TIMP2,SERPIND1,GAPDH
GO:MF	serine-type peptidase activity	GO:0008236	8.03416e-05	CFD,C1R,CD5L,CFI,F12,F10,TPP1,CFB
GO:MF	serine hydrolase activity	GO:0017171	9.8467e-05	CFD,C1R,CD5L,CFI,F12,F10,TPP1,CFB
GO:MF	hydrolase activity, acting on acid phosphorus-nitrogen bonds	GO:0016825	9.8467e-05	CFD,C1R,CD5L,CFI,F12,F10,TPP1,CFB
GO:MF	peptidase regulator activity	GO:0061134	0.000298939	ITIH3,AMBP,CST3,C5,LCN1,TIMP2,SERPIND1,GAPDH
GO:MF	peptidase activity, acting on L-amino acid peptides	GO:0070011	0.000310308	CFD,C1R,CD5L,CPE,CPB2,CFI,CPQ,CTSL,F12,F10,TPP1,CFB
GO:MF	insulin-like growth factor II binding	GO:0031995	0.000887587	IGFBP2,IGFBP4,IGFBP6
GO:MF	insulin-like growth factor binding	GO:0005520	0.00112787	IGFBP2,IGFBP4,IGFBP7,IGFBP6
GO:MF	enzyme inhibitor activity	GO:0004857	0.00191865	ITIH3,AMBP,CST3,C5,LCN1,TIMP2,SCG5,SERPIND1,GAPDH
GO:MF	insulin-like growth factor I binding	GO:0031994	0.00447978	IGFBP2,IGFBP4,IGFBP6
GO:MF	endopeptidase activity	GO:0004175	0.00612433	CFD,C1R,CD5L,CFI,CTSL,F12,F10,TPP1,CFB
GO:MF	ribonuclease A activity	GO:0004522	0.0149798	RNASE4,RNASE1
GO:MF	growth factor binding	GO:0019838	0.0447811	IGFBP2,IGFBP4,LTBP2,IGFBP7,IGFBP6
GO:MF	cell adhesive protein binding involved in bundle of His cell-Purkinje myocyte communication	GO:0086083	0.0497194	JUP,DSP

## Sheet: Supplementary Table 3B
Biological process term_name	term_id	adjusted_p_value	intersections
humoral immune response	GO:0006959	7.30616e-10	LYZ,CFD,LCN2,C5,C1R,CD5L,C7,CPB2,CFI,CFB,IGKV2-30,C6,KRT1,GAPDH,DCD
proteolysis	GO:0006508	2.39217e-09	ITIH3,AMBP,CST3,CFD,C5,LCN1,C1R,CD5L,APOH,UBA52,ECM1,CPE,CPB2,TIMP2,SCG5,SERPIND1,CFI,CPQ,CTSL,F12,F10,TPP1,CFB,SPON1,GAPDH,ENO1,DCD
secretion by cell	GO:0032940	4.47391e-09	ITIH3,CST3,LYZ,CFD,LCN2,C5,APOH,FAM3C,ECM1,LTBP2,B2M,CPE,CPB2,TIMP2,SCG5,SPP1,RBP4,SOD1,LGALS3BP,KRT1,DSG1,GAPDH,ORM1,JUP,DSP
immune effector process	GO:0002252	4.83721e-09	CST3,LYZ,CFD,LCN2,C5,C1R,CD5L,C7,B2M,CPB2,TIMP2,CFI,RBP4,SEMA7A,CFB,IGKV2-30,C6,KRT1,DSG1,ORM1,PRDX1,JUP,DSP
export from cell	GO:0140352	8.55517e-09	ITIH3,CST3,LYZ,CFD,LCN2,C5,APOH,FAM3C,ECM1,LTBP2,B2M,CPE,CPB2,TIMP2,SCG5,SPP1,RBP4,SOD1,LGALS3BP,KRT1,DSG1,GAPDH,ORM1,JUP,DSP
response to stress	GO:0006950	9.03453e-09	AMBP,CST3,LYZ,CFD,LCN2,IGFBP4,SHISA5,C5,CD5L,APOH,C7,UBA52,ECM1,B2M,IGFBP7,CPB2,SOD3,SERPIND1,SPP1,CFI,HSPG2,CPQ,SEMA7A,CTSL,SOD1,LGALS3BP,F12,F10,TPP1,CFB,C6,KRT1,GAPDH,ENO1,DCD,ORM1,PRDX1,DSP
defense response	GO:0006952	1.00485e-08	CST3,LYZ,CFD,LCN2,IGFBP4,C5,CD5L,C7,UBA52,ECM1,B2M,SPP1,CFI,HSPG2,SEMA7A,CTSL,SOD1,LGALS3BP,F12,CFB,C6,KRT1,GAPDH,DCD,ORM1,PRDX1
immune response	GO:0006955	1.37369e-08	AMBP,CST3,LYZ,CFD,LCN2,C5,C1R,CD5L,C7,UBA52,ECM1,B2M,CPB2,TIMP2,CFI,SEMA7A,CTSL,F12,CFB,IGKV2-30,C6,KRT1,DSG1,GAPDH,DCD,ORM1,PRDX1,JUP,DSP
complement activation	GO:0006956	1.9279e-08	CFD,C5,C1R,CD5L,C7,CPB2,CFI,CFB,IGKV2-30,C6,KRT1
secretion	GO:0046903	2.89985e-08	ITIH3,CST3,LYZ,CFD,LCN2,C5,APOH,FAM3C,ECM1,LTBP2,B2M,CPE,CPB2,TIMP2,SCG5,SPP1,RBP4,SOD1,LGALS3BP,KRT1,DSG1,GAPDH,ORM1,JUP,DSP
leukocyte mediated immunity	GO:0002443	2.77932e-07	CST3,LYZ,CFD,LCN2,C5,C1R,C7,B2M,TIMP2,CFI,IGKV2-30,C6,KRT1,DSG1,ORM1,PRDX1,JUP,DSP
response to stimulus	GO:0050896	3.21158e-07	AMBP,IGFBP2,CST3,LYZ,CFD,CHGB,LCN2,IGFBP4,SHISA5,C5,LCN1,C1R,CD5L,APOH,FAM3C,C7,UBA52,ECM1,LTBP2,B2M,CPE,IGFBP7,CPB2,TIMP2,SOD3,SCG5,IGFBP6,SERPIND1,SPP1,CFI,HSPG2,RBP4,CPQ,SEMA7A,CTSL,SOD1,LGALS3BP,F12,F10,TPP1,CFB,IGKV2-30,C6,KRT1,DSG1,GAPDH,ENO1,DCD,ORM1,PRDX1,JUP,DSP,DKK3
immune system process	GO:0002376	3.75399e-07	AMBP,IGFBP2,CST3,LYZ,CFD,LCN2,C5,C1R,CD5L,C7,UBA52,ECM1,B2M,CPB2,TIMP2,CFI,RBP4,SEMA7A,CTSL,SOD1,F12,CFB,IGKV2-30,C6,KRT1,DSG1,GAPDH,DCD,ORM1,PRDX1,JUP,DSP
regulated exocytosis	GO:0045055	5.39956e-07	ITIH3,CST3,LYZ,CFD,LCN2,APOH,FAM3C,ECM1,B2M,TIMP2,SOD1,LGALS3BP,KRT1,DSG1,ORM1,JUP,DSP
protein metabolic process	GO:0019538	1.76522e-06	ITIH3,AMBP,IGFBP2,CST3,LYZ,CFD,CHGB,IGFBP4,SHISA5,C5,LCN1,C1R,CD5L,APOH,UBA52,ECM1,B2M,CPE,IGFBP7,CPB2,TIMP2,SCG5,IGFBP6,SERPIND1,SPP1,CFI,HSPG2,CPQ,SEMA7A,CTSL,SOD1,F12,F10,TPP1,CFB,SPON1,KRT1,GAPDH,ENO1,DCD,PRDX1,DSP
exocytosis	GO:0006887	4.19614e-06	ITIH3,CST3,LYZ,CFD,LCN2,APOH,FAM3C,ECM1,B2M,TIMP2,SOD1,LGALS3BP,KRT1,DSG1,ORM1,JUP,DSP
regulation of complement activation	GO:0030449	4.26514e-06	C5,CD5L,C7,CPB2,CFI,CFB,IGKV2-30,C6
platelet degranulation	GO:0002576	1.25618e-05	ITIH3,CFD,APOH,FAM3C,ECM1,SOD1,LGALS3BP,ORM1
regulation of humoral immune response	GO:0002920	1.51316e-05	C5,CD5L,C7,CPB2,CFI,CFB,IGKV2-30,C6
vesicle-mediated transport	GO:0016192	2.79029e-05	ITIH3,AMBP,CST3,LYZ,CFD,LCN2,CD5L,APOH,FAM3C,UBA52,ECM1,B2M,TIMP2,CFI,HSPG2,SOD1,LGALS3BP,F10,IGKV2-30,KRT1,DSG1,ORM1,JUP,DSP
regulation of immune system process	GO:0002682	4.40672e-05	AMBP,IGFBP2,CFD,C5,C1R,CD5L,C7,UBA52,ECM1,B2M,CPB2,CFI,RBP4,SEMA7A,CTSL,SOD1,CFB,IGKV2-30,C6,KRT1,ORM1
tissue homeostasis	GO:0001894	7.9233e-05	LYZ,LCN1,B2M,SPP1,RBP4,SOD1,TPP1,KRT1,PRDX1
regulation of immune response	GO:0050776	8.90663e-05	AMBP,CFD,C5,C1R,CD5L,C7,UBA52,ECM1,B2M,CPB2,CFI,SEMA7A,CTSL,CFB,IGKV2-30,C6,KRT1
complement activation, alternative pathway	GO:0006957	0.00017517	CFD,C5,C7,CFB
positive regulation of immune response	GO:0050778	0.00019611	CFD,C5,C1R,CD5L,C7,UBA52,B2M,CPB2,CFI,SEMA7A,CTSL,CFB,IGKV2-30,C6,KRT1
retina homeostasis	GO:0001895	0.000213505	LYZ,LCN1,B2M,SOD1,KRT1,PRDX1
positive regulation of immune system process	GO:0002684	0.000231842	IGFBP2,CFD,C5,C1R,CD5L,C7,UBA52,B2M,CPB2,CFI,RBP4,SEMA7A,CTSL,CFB,IGKV2-30,C6,KRT1
organonitrogen compound metabolic process	GO:1901564	0.000264991	ITIH3,AMBP,IGFBP2,CST3,LYZ,CFD,CHGB,IGFBP4,SHISA5,C5,LCN1,C1R,CD5L,APOH,UBA52,ECM1,B2M,CPE,IGFBP7,CPB2,TIMP2,SCG5,IGFBP6,SERPIND1,SPP1,CFI,HSPG2,CPQ,SEMA7A,CTSL,SOD1,F12,F10,TPP1,CFB,SPON1,KRT1,GAPDH,ENO1,DCD,PRDX1,DSP
negative regulation of peptidase activity	GO:0010466	0.000298865	ITIH3,AMBP,CST3,C5,LCN1,ECM1,TIMP2,SERPIND1,GAPDH
regulation of immune effector process	GO:0002697	0.000309887	C5,CD5L,C7,B2M,CPB2,CFI,RBP4,SEMA7A,CFB,IGKV2-30,C6
negative regulation of proteolysis	GO:0045861	0.000397986	ITIH3,AMBP,CST3,C5,LCN1,ECM1,CPB2,TIMP2,SERPIND1,GAPDH
positive regulation of response to stimulus	GO:0048584	0.000592105	CFD,IGFBP4,SHISA5,C5,C1R,CD5L,APOH,C7,UBA52,ECM1,B2M,CPB2,TIMP2,CFI,SEMA7A,CTSL,SOD1,F12,F10,CFB,IGKV2-30,C6,KRT1,JUP
neutrophil degranulation	GO:0043312	0.000670012	CST3,LYZ,CFD,LCN2,B2M,TIMP2,KRT1,DSG1,ORM1,JUP,DSP
neutrophil activation involved in immune response	GO:0002283	0.000712376	CST3,LYZ,CFD,LCN2,B2M,TIMP2,KRT1,DSG1,ORM1,JUP,DSP
activation of immune response	GO:0002253	0.000754032	CFD,C5,C1R,CD5L,C7,UBA52,CPB2,CFI,CTSL,CFB,IGKV2-30,C6,KRT1
protein processing	GO:0016485	0.000882739	CD5L,APOH,CPE,CPB2,SCG5,F12,SPON1,ENO1
neutrophil mediated immunity	GO:0002446	0.000888737	CST3,LYZ,CFD,LCN2,B2M,TIMP2,KRT1,DSG1,ORM1,JUP,DSP
neutrophil activation	GO:0042119	0.000888737	CST3,LYZ,CFD,LCN2,B2M,TIMP2,KRT1,DSG1,ORM1,JUP,DSP
regulation of proteolysis	GO:0030162	0.000922744	ITIH3,AMBP,CST3,C5,LCN1,ECM1,CPB2,TIMP2,SERPIND1,F12,SPON1,GAPDH,ENO1
granulocyte activation	GO:0036230	0.00100037	CST3,LYZ,CFD,LCN2,B2M,TIMP2,KRT1,DSG1,ORM1,JUP,DSP
defense response to other organism	GO:0098542	0.00146042	LYZ,CFD,LCN2,C5,C7,UBA52,B2M,CFI,CTSL,F12,CFB,C6,KRT1,GAPDH,DCD,PRDX1
zymogen activation	GO:0031638	0.00151983	CD5L,APOH,CPB2,F12,ENO1
leukocyte degranulation	GO:0043299	0.00167136	CST3,LYZ,CFD,LCN2,B2M,TIMP2,KRT1,DSG1,ORM1,JUP,DSP
response to external stimulus	GO:0009605	0.00192652	IGFBP2,LYZ,CFD,LCN2,C5,APOH,C7,UBA52,B2M,CPB2,SERPIND1,SPP1,CFI,SEMA7A,CTSL,SOD1,F12,CFB,C6,KRT1,GAPDH,ENO1,DCD,PRDX1,JUP
myeloid cell activation involved in immune response	GO:0002275	0.00200611	CST3,LYZ,CFD,LCN2,B2M,TIMP2,KRT1,DSG1,ORM1,JUP,DSP
plasminogen activation	GO:0031639	0.00215549	APOH,CPB2,F12,ENO1
myeloid leukocyte mediated immunity	GO:0002444	0.00227437	CST3,LYZ,CFD,LCN2,B2M,TIMP2,KRT1,DSG1,ORM1,JUP,DSP
negative regulation of endopeptidase activity	GO:0010951	0.00263085	ITIH3,AMBP,CST3,C5,LCN1,TIMP2,SERPIND1,GAPDH
fibrinolysis	GO:0042730	0.00297597	APOH,CPB2,F12,KRT1
regulation of response to stimulus	GO:0048583	0.00355654	AMBP,IGFBP2,CFD,IGFBP4,SHISA5,C5,C1R,CD5L,APOH,C7,UBA52,ECM1,B2M,CPB2,TIMP2,IGFBP6,SPP1,CFI,SEMA7A,CTSL,SOD1,F12,F10,CFB,IGKV2-30,C6,KRT1,ENO1,PRDX1,JUP,DKK3
innate immune response	GO:0045087	0.00490774	CFD,LCN2,C5,C7,UBA52,B2M,CFI,CTSL,F12,CFB,C6,KRT1,GAPDH,PRDX1
multicellular organismal homeostasis	GO:0048871	0.00589827	LYZ,LCN2,LCN1,B2M,SPP1,RBP4,SOD1,TPP1,KRT1,PRDX1
protein maturation	GO:0051604	0.00709585	CD5L,APOH,CPE,CPB2,SCG5,F12,SPON1,ENO1
response to other organism	GO:0051707	0.00828825	LYZ,CFD,LCN2,C5,C7,UBA52,B2M,CFI,CTSL,F12,CFB,C6,KRT1,GAPDH,ENO1,DCD,PRDX1
response to external biotic stimulus	GO:0043207	0.00843519	LYZ,CFD,LCN2,C5,C7,UBA52,B2M,CFI,CTSL,F12,CFB,C6,KRT1,GAPDH,ENO1,DCD,PRDX1
inflammatory response	GO:0006954	0.00913775	LYZ,IGFBP4,C5,CD5L,ECM1,SPP1,HSPG2,SEMA7A,SOD1,F12,KRT1,ORM1

## Sheet: Supplementary Table 3C
Reactome term_name	term_id	adjusted_p_value	intersections
Regulation of Insulin-like Growth Factor (IGF) transport and uptake by Insulin-like Growth Factor Binding Proteins (IGFBPs)	REAC:R-HSA-381426	2.67214e-06	IGFBP2,CST3,CHGB,IGFBP4,SHISA5,IGFBP7,IGFBP6,SERPIND1,SPP1
Innate Immune System	REAC:R-HSA-168249	4.77697e-06	CST3,LYZ,CFD,LCN2,C5,C7,UBA52,B2M,CPB2,TIMP2,CFI,CTSL,CFB,IGKV2-30,C6,KRT1,DSG1,DCD,ORM1,JUP,DSP
Complement cascade	REAC:R-HSA-166658	2.22896e-05	CFD,C5,C7,CPB2,CFI,CFB,IGKV2-30,C6
Platelet degranulation	REAC:R-HSA-114608	5.2528e-05	ITIH3,CFD,APOH,FAM3C,ECM1,SOD1,LGALS3BP,ORM1
Response to elevated platelet cytosolic Ca2+	REAC:R-HSA-76005	7.11964e-05	ITIH3,CFD,APOH,FAM3C,ECM1,SOD1,LGALS3BP,ORM1
Regulation of Complement cascade	REAC:R-HSA-977606	0.000209589	C5,C7,CPB2,CFI,CFB,IGKV2-30,C6
Post-translational protein phosphorylation	REAC:R-HSA-8957275	0.000290457	CST3,CHGB,IGFBP4,SHISA5,IGFBP7,SERPIND1,SPP1
Terminal pathway of complement	REAC:R-HSA-166665	0.00217952	C5,C7,C6
Neutrophil degranulation	REAC:R-HSA-6798695	0.00549493	CST3,LYZ,CFD,LCN2,B2M,TIMP2,KRT1,DSG1,ORM1,JUP,DSP
Platelet activation, signaling and aggregation	REAC:R-HSA-76002	0.0115328	ITIH3,CFD,APOH,FAM3C,ECM1,SOD1,LGALS3BP,ORM1
Hemostasis	REAC:R-HSA-109582	0.0273367	ITIH3,CFD,APOH,FAM3C,ECM1,SERPIND1,SOD1,LGALS3BP,F12,F10,IGKV2-30,ORM1
