# Supplementary material for: Proteome alterations in the aqueous humor reflect structural and functional phenotypes in patients with advanced normal-tension glaucoma
Source: Sci Rep. 2022 Jan 24;12:1221. doi: 10.1038/s41598-022-05273-0 (PMC8786875; doi:10.1038/s41598-022-05273-0)
Supplement: Supplementary file 7 — Supplementary Information 7. [file 41598_2022_5273_MOESM7_ESM.xlsx]

## Sheet: Supplementary Table S5
Table S5. Total list of differentially expressed proteins (DEPs) between NTG and control samples by data independent acquisition (DIA) quantification method (fold change > 1.5, P value < 0.05).
Up-regulated DEPs				Down-regulated DEPs
Protein IDs	Gene Name	Fold change (Glaucoma/Control)	P value (T-test)	Protein IDs	Gene Name	Fold change (Glaucoma/Control)	P value (T-test)
P48058	GRIA4	16.814	0.020418	P22914	CRYGS	0.29498	0.02044
Q9UHL4	DPP7	3.9583	1.3013e-10	Q6UX71	PLXDC2	0.30093	1.3006e-05
Q9HCQ7	NPVF	3.9329	0.022586	Q5T749	KPRP	0.33965	0.012185
Q9BU40	CHRDL1	3.8398	0.0012461	O95274	LYPD3	0.37099	2.5995e-05
A0A0C4DH29	IGHV1-3	3.2692	0.009529	P23471	PTPRZ1	0.39153	2.825e-06
O00461	GOLIM4	3.149	0.0047562	A0A075B6H7	IGKV3-7	0.42562	7.9706e-06
P55083	MFAP4	3.0347	0.00026618	P04271	S100B	0.43928	0.018577
Q9NRN5	OLFML3	3.0335	0.0045473	O94910	ADGRL1	0.48032	2.043e-07
Q16627	CCL14	3.0143	0.016506	Q9BZV3	IMPG2	0.53338	1.0944e-05
Q14624	ITIH4	2.7517	0.0076691	Q3SY84	KRT71	0.56177	0.01604
Q9BSG5	RTBDN	2.7446	1.5531e-05	Q06481	APLP2	0.56611	0.00011098
P07358	C8B	2.7278	0.0018565	P81605	DCD	0.57836	0.0023572
P80108	GPLD1	2.7182	0.0078599	P06733	ENO1	0.58002	0.0064115
P06727	APOA4	2.5802	0.033379	O43405	COCH	0.58038	0.00019599
O43790	KRT86	2.5241	0.012895	P30838	ALDH3A1	0.58503	0.0036711
Q9NP84	TNFRSF12A	2.4502	0.021005	O15354	GPR37	0.59046	0.0019431
Q9BVH7	ST6GALNAC5	2.3597	0.0038767	P15924	DSP	0.59414	0.048422
P02746	C1QB	2.2473	2.1285e-06	Q6KB66	KRT80	0.5982	0.028443
P06744	GPI	2.223	0.013487	P27797	CALR	0.60494	0.00012004
P05543	SERPINA7	2.1999	0.003451	Q9P2S2	NRXN2	0.60675	0.00029404
P02652	APOA2	2.1655	0.0020851	P13647	KRT5	0.61134	0.025195
Q9NZP8	C1RL	2.0969	0.0036678	Q7Z7M0	MEGF8	0.61646	2.0058e-06
O95897	OLFM2	2.0651	0.00028439	P0CG47	UBB	0.61908	0.036284
P02647	APOA1	2.021	0.0026178	Q86Y38	XYLT1	0.6215	0.0001715
P08138	NGFR	2.0042	0.024641	Q02413	DSG1	0.62434	0.0034309
P10643	C7	1.9958	0.0033048	P28799	GRN	0.6253	0.00068216
P08637	FCGR3A	1.9772	0.006964	Q96FE5	LINGO1	0.63083	0.0014301
Q14050	COL9A3	1.9735	0.0026289	P01834	IGKC	0.63238	0.00057035
P07333	CSF1R	1.9194	0.00056428	P05067	APP	0.63331	0.00080699
P33151	CDH5	1.8885	0.0033011	P50897	PPT1	0.63352	0.0047207
O95445	APOM	1.8518	0.030921	Q13510	ASAH1	0.63532	6.2023e-05
P04004	VTN	1.8377	0.00064095	P15586	GNS	0.64686	5.3081e-05
P00748	F12	1.8373	4.2785e-05	Q9H4D0	CLSTN2	0.64997	0.010148
P19823	ITIH2	1.8258	0.0090872	O60938	KERA	0.64999	9.4264e-06
P07360	C8G	1.816	0.00036958	P04259	KRT6B	0.65306	0.01156
P19652	ORM2	1.7955	0.0030741	Q8N3J6	CADM2	0.65307	0.0045117
P15289	ARSA	1.7743	0.0040837	O15240	VGF	0.65332	0.0028498
P02671	FGA	1.7489	0.039357	P10451	SPP1	0.65384	0.0019991
Q01469	FABP5	1.7459	0.046513	P07585	DCN	0.65718	0.00028697
P02760	AMBP	1.7395	0.0095411	Q86SR1	GALNT10	0.65773	0.010297
P55001	MFAP2	1.7154	0.0011965	P05154	SERPINA5	0.6579	0.0005087
P35625	TIMP3	1.6964	0.00059813	Q8NHP8	PLBD2	0.65831	1.5289e-06
P02763	ORM1	1.6941	0.0016344	A0A0A0MRZ8	IGKV3D-11	0.66176	0.037985
Q8TEU8	WFIKKN2	1.6936	0.023266
P07357	C8A	1.6861	0.0037793
P26927	MST1	1.6856	0.0077649
P03952	KLKB1	1.6715	0.007122
P27169	PON1	1.6644	0.036276
Q86VB7	CD163	1.6543	0.020064
P01766	IGHV3-13	1.638	0.049594
Q96PD5	PGLYRP2	1.6318	0.015725
P0C0L5	C4B	1.6114	0.002553
Q96IY4	CPB2	1.6112	0.015438
P35858	IGFALS	1.6081	0.0020227
Q14520	HABP2	1.6042	0.035682
Q92859	NEO1	1.589	0.00029806
Q8N474	SFRP1	1.5783	0.022844
Q15846	CLUL1	1.5729	0.003524
P05546	SERPIND1	1.5698	0.019536
P08123	COL1A2	1.5646	0.0046698
P01042	KNG1	1.56	0.0014862
P19827	ITIH1	1.546	0.024412
P01009	SERPINA1	1.5449	0.005551
P60022	DEFB1	1.5218	0.017526
P35542	SAA4	1.5071	0.014707
P07225	PROS1	1.5058	0.0033539
P18065	IGFBP2	1.505	0.0067769
P61769	B2M	1.5006	0.0022326
